# Supplementary material for: Crosstalk Between Female Gonadal Hormones and Vaginal Microbiota Across Various Phases of Women’s Gynecological Lifecycle
Source: Front Microbiol. 2020 Mar 31;11:551. doi: 10.3389/fmicb.2020.00551 (PMC7136476; doi:10.3389/fmicb.2020.00551)
Supplement: TABLE S1 — (A) Genus level rarefied taxonomic abundance file utilized for taxonomic profiling, clustering analysis, and alpha-diversity estimation. (B) Taxonomic lineage file for bacterial taxa utilized for Principal Coordinates analysis (PCoA). (C) Phase/sub-phase metadata corresponding to each of the samples analyzed in the study. [file Table_1.XLSX]

## Sheet: Rarefied Abundance File
Supplementary Table 1 (A): Genus level rarefied taxonomic abundance file utilized for taxonomic profiling, clustering analysis and alpha-diversity estimation
Samples	BV_Intermediate_1	BV_Intermediate_2	BV_Intermediate_3	BV_Intermediate_4	BV_Intermediate_5	BV_Intermediate_6	BV_Intermediate_7	BV_Intermediate_8	BV_Intermediate_9	BV_Intermediate_10	BV_Intermediate_11	BV_Intermediate_12	BV_Intermediate_13	BV_Intermediate_14	BV_Intermediate_15	BV_Intermediate_16	BV_Intermediate_17	BV_Intermediate_18	BV_Intermediate_19	BV_Intermediate_20	BV_Intermediate_21	BV_Intermediate_22	BV_Intermediate_23	BV_Intermediate_24	BV_Intermediate_25	BV_Intermediate_26	BV_Intermediate_27	BV_Intermediate_28	BV_Intermediate_29	BV_Intermediate_30	BV_Intermediate_31	BV_Intermediate_32	BV_Intermediate_33	BV_Intermediate_34	BV_Intermediate_35	BV_Intermediate_36	BV_Intermediate_37	BV_Intermediate_38	BV_Intermediate_39	BV_Intermediate_40	BV_Intermediate_41	BV_Intermediate_42	BV_Intermediate_43	BV_Intermediate_44	BV_Intermediate_45	BV_Intermediate_46	BV_Intermediate_47	BV_Intermediate_48	BV_Negative_1
Abiotrophia	0	0	0	0	0	0	0	0	0	0	0	0	0	0	0	0	0	0	0	0	0	0	0	0	0	0	0	0	0	0	0	0	0	0	0	0	0	0	0	0	0	0	0	0	0	0	0	0	0
Acetobacter	0	0	0	0	0	0	0	0	0	0	0	0	0	0	0	0	0	0	0	0	0	0	0	0	0	0	0	0	0	0	0	0	0	0	0	0	0	0	0	0	0	0	0	0	0	0	0	0	0
Achromobacter	0	0	0	0	0	0	0	0	0	0	0	0	0	0	0	0	0	0	0	0	0	0	0	0	0	0	0	0	0	0	0	0	0	0	0	0	0	0	0	0	0	0	0	0	0	0	0	0	0
Acidaminococcus	0	0	0	0	0	0	0	0	0	0	0	0	0	0	0	0	0	0	0	0	0	0	0	0	0	0	0	0	0	0	0	0	0	0	0	0	0	0	0	0	0	0	0	0	0	0	0	0	0
Acidisoma	0	0	0	0	0	0	0	0	0	0	0	0	0	0	0	0	0	0	0	0	0	0	0	0	0	0	0	0	0	0	0	0	0	0	0	0	0	0	0	0	0	0	0	0	0	0	0	0	0
Acidocella	0	0	0	0	0	0	0	0	0	0	0	0	0	0	0	0	0	0	0	0	0	0	0	0	0	0	0	0	0	0	0	0	0	0	0	0	0	0	0	0	0	0	0	0	0	0	0	0	0
Acidovorax	0	0	0	0	0	0	0	0	0	1	0	0	0	0	0	0	0	0	0	0	0	0	0	0	0	0	0	0	0	0	0	0	0	0	0	0	0	0	0	0	0	1	1	0	0	0	0	0	0
Acinetobacter	0	0	0	0	0	0	0	0	0	0	0	0	0	0	0	0	0	0	0	0	0	0	0	0	0	0	0	0	0	0	0	0	0	0	0	0	0	0	0	0	0	0	0	0	0	0	0	0	0
Actinobacillus	0	0	0	0	0	0	0	0	0	0	0	0	0	0	0	0	0	0	0	0	0	0	0	0	0	0	0	0	0	0	0	0	0	0	0	0	0	0	0	0	0	0	0	0	0	0	0	0	0
Actinobaculum	0	0	0	0	0	0	0	0	0	0	0	0	0	0	0	0	0	0	0	0	0	0	0	0	0	0	0	0	0	0	0	0	0	0	2	0	0	0	0	0	0	0	0	0	0	0	1	0	0
Actinomyces	0	1	0	0	0	1	0	0	0	0	0	1	0	0	0	0	0	2	0	0	0	0	0	5	0	0	0	0	1	0	1	0	0	0	1	0	0	0	0	4	0	1	0	0	2	0	2	0	0
Actinomycetospora	0	0	0	0	0	0	0	0	0	0	0	0	0	0	0	0	0	0	0	0	0	0	0	0	0	0	0	0	0	0	0	0	0	0	0	0	0	0	0	0	0	0	0	0	0	0	0	0	0
Actinoplanes	0	0	0	0	0	0	0	0	0	0	0	0	0	0	0	0	0	0	0	0	0	0	0	0	0	0	0	0	0	0	0	0	0	0	0	0	0	0	0	0	0	0	0	0	0	0	0	0	0
Actinotignum	0	0	0	0	0	0	0	0	0	0	0	0	1	0	0	0	0	0	0	0	0	0	0	0	0	0	0	0	0	0	0	0	0	0	0	0	0	0	0	0	0	1	0	0	0	0	0	0	0
Adhaeribacter	0	0	0	0	0	0	0	0	0	0	0	0	0	0	0	0	0	0	0	0	0	0	0	0	0	0	0	0	0	0	0	0	0	0	0	0	0	0	0	0	0	0	0	0	0	0	0	0	0
Aeribacillus	0	0	0	0	0	0	0	0	0	0	0	0	0	0	0	0	0	0	0	0	0	0	0	0	0	0	0	0	0	0	0	0	0	0	0	0	0	0	0	0	0	0	0	0	0	0	0	0	0
Aerococcus	24	0	4	0	0	0	0	0	8	3	0	0	0	30	0	0	0	0	0	0	0	1	0	0	0	6	0	0	0	0	0	0	0	3	1	0	34	0	0	0	0	0	43	3	0	0	0	45	0
Aeromicrobium	0	0	0	0	0	0	0	0	0	0	0	0	0	0	0	0	0	0	0	0	0	0	0	0	0	0	0	0	0	0	0	0	0	0	0	0	0	0	0	0	0	0	0	0	0	0	0	0	0
Aeromonas	0	0	0	0	0	0	0	0	0	0	0	0	0	0	0	0	0	0	0	0	0	0	0	0	0	0	0	0	0	0	0	0	0	0	0	0	0	0	0	0	0	0	0	0	0	0	0	0	0
Aestuariispira	0	0	0	0	0	0	0	0	0	0	0	0	0	0	0	0	0	0	0	0	0	0	0	0	0	0	0	0	0	0	0	0	0	0	0	0	0	0	0	0	0	0	0	0	0	0	0	0	0
Aggregatibacter	0	0	0	0	0	0	0	0	0	0	0	0	0	0	0	0	0	0	0	0	0	0	0	0	0	0	0	0	0	0	0	0	0	0	0	0	0	0	0	0	0	0	0	0	0	0	0	0	0
Aggregicoccus	0	0	0	0	0	0	0	0	0	0	0	0	0	0	0	0	0	0	0	0	0	0	0	0	0	0	0	0	0	0	0	0	0	0	0	0	0	0	0	0	0	0	0	0	0	0	0	0	0
Agrococcus	0	0	0	0	0	0	0	0	0	0	0	0	0	0	0	0	0	0	0	0	0	0	0	0	0	0	0	0	0	0	0	0	0	0	0	0	0	0	0	0	0	0	0	0	0	0	0	0	0
Agromyces	0	0	0	0	0	0	0	0	0	0	0	0	0	0	0	0	0	0	0	0	0	0	0	0	0	0	0	0	0	0	0	0	0	0	0	0	0	0	0	0	0	0	0	0	0	0	0	0	0
Akkermansia	0	0	0	0	0	0	0	0	0	0	0	0	0	0	0	0	0	0	0	0	0	0	0	0	0	0	0	0	0	0	0	0	0	0	0	0	0	0	0	0	0	0	0	0	0	0	0	0	0
Alcaligenes	0	0	0	0	0	0	0	0	0	0	0	0	0	0	0	0	0	0	0	0	0	0	0	0	0	0	0	0	0	0	0	0	0	0	0	0	0	0	0	0	0	0	0	0	0	0	0	0	0
Alcanivorax	0	0	0	0	0	0	0	0	0	0	0	0	0	0	0	0	0	0	0	0	0	0	0	0	0	0	0	0	0	0	0	0	0	0	0	0	0	0	0	0	0	0	0	0	0	0	0	0	0
Algoriphagus	0	0	0	0	0	0	0	0	0	0	0	0	0	0	0	0	0	0	0	0	0	0	0	0	0	0	0	0	0	0	0	0	0	0	0	0	0	0	0	0	0	0	0	0	0	0	0	0	0
Alicycliphilus	0	0	0	0	0	0	0	0	0	0	0	0	0	0	0	0	0	0	0	0	0	0	0	0	0	0	0	0	0	0	0	0	0	0	0	0	0	0	0	0	0	0	0	0	0	0	0	0	0
Alicyclobacillus	0	0	0	0	0	0	0	0	0	0	0	0	0	0	0	0	0	0	0	0	0	0	0	0	0	0	0	0	0	0	0	0	0	0	0	0	0	0	0	0	0	0	0	0	0	0	0	0	0
Aliidiomarina	0	0	0	0	0	0	0	0	0	0	0	0	0	0	0	0	0	0	0	0	0	0	0	0	0	0	0	0	0	0	0	0	0	0	0	0	0	0	0	0	0	0	0	0	0	0	0	0	0
Aliifodinibius	0	0	0	0	0	0	0	0	0	0	0	0	0	0	0	0	0	0	0	0	0	0	0	0	0	0	0	0	0	0	0	0	0	0	0	0	0	0	0	0	0	0	0	0	0	0	0	0	0
Aliivibrio	0	0	0	0	0	0	0	0	0	0	0	0	0	0	0	0	0	0	0	0	0	0	0	0	0	0	0	0	0	0	0	0	0	0	0	0	0	0	0	0	0	0	0	0	0	0	0	0	0
Alishewanella	0	0	0	0	0	0	0	0	0	0	0	0	0	0	0	0	0	0	0	0	0	0	0	0	0	0	0	0	0	0	0	0	0	0	0	0	0	0	0	0	0	0	0	0	0	0	0	0	0
Alistipes	0	0	0	0	0	0	0	0	0	0	0	0	0	0	0	0	0	1	0	0	0	0	0	0	0	0	0	0	0	0	0	0	0	0	0	0	0	0	0	0	0	0	0	0	0	0	0	0	0
Alkanindiges	0	0	0	0	0	0	0	0	0	0	0	0	0	0	0	0	0	0	0	0	0	0	0	0	0	0	0	0	0	0	0	0	0	0	0	0	0	0	0	0	0	0	0	0	0	0	0	0	0
Allisonella	0	0	0	0	0	0	0	0	0	0	0	0	0	0	0	0	0	0	0	0	0	0	0	0	0	0	0	0	0	0	0	0	0	0	0	0	0	0	0	0	0	0	0	0	0	0	0	0	0
Allofustis	0	0	0	0	0	0	0	0	0	0	0	0	0	0	0	0	0	0	0	0	0	0	0	0	0	0	0	0	0	0	0	0	0	0	0	0	0	0	0	0	0	0	0	0	0	0	0	0	0
Alloiococcus	0	0	0	0	0	0	0	0	0	0	0	0	0	0	0	0	0	0	0	0	0	0	0	0	0	0	0	0	0	0	0	0	0	0	0	0	0	0	0	0	0	0	0	0	0	0	0	0	0
Alloprevotella	0	0	0	0	0	0	0	0	0	0	0	0	0	0	0	0	0	0	0	0	0	0	0	0	0	0	0	0	0	0	0	0	0	0	0	0	0	0	0	0	0	0	0	0	0	0	0	0	0
Alloscardovia	0	0	0	0	0	0	0	0	0	0	0	0	0	0	0	0	0	0	0	0	0	0	0	0	0	0	0	0	0	0	0	0	0	0	0	0	0	0	0	0	0	0	0	0	0	0	0	0	0
Alsobacter	0	0	0	0	0	0	0	0	0	0	0	0	0	0	0	0	0	0	0	0	0	0	0	0	0	0	0	0	0	0	0	0	0	0	0	0	0	0	0	0	0	0	0	0	0	0	0	0	0
Altererythrobacter	0	0	0	0	0	0	0	0	0	0	0	0	0	0	0	0	0	0	0	0	0	0	0	0	0	0	0	0	0	0	0	0	0	0	0	0	0	0	0	0	0	0	0	0	0	0	0	0	0
Amaricoccus	0	0	0	0	0	0	0	0	0	0	0	0	0	0	0	0	0	0	0	0	0	0	0	0	0	0	0	0	0	0	0	0	0	0	0	0	0	0	0	0	0	0	0	0	0	0	0	0	0
Aminobacter	0	0	0	0	0	0	0	0	0	0	0	0	0	0	0	0	0	0	0	0	0	0	0	0	0	0	0	0	0	0	0	0	0	0	0	0	0	0	0	0	0	0	0	0	0	0	0	0	0
Amnibacterium	0	0	0	0	0	0	0	0	0	0	0	0	0	0	0	0	0	0	0	0	0	0	0	0	0	0	0	0	0	0	0	0	0	0	0	0	0	0	0	0	0	0	0	0	0	0	0	0	0
Amphibacillus	0	0	0	0	0	0	0	0	0	0	0	0	0	0	0	0	0	0	0	0	0	0	0	0	0	0	0	0	0	0	0	0	0	0	0	0	0	0	0	0	0	0	0	0	0	0	0	0	0
Anaerobacter	0	0	0	0	0	0	0	0	0	0	0	0	0	0	0	0	0	0	0	0	0	0	0	0	0	0	0	0	0	0	0	0	0	0	0	0	0	0	0	0	0	0	0	0	0	0	0	0	0
Anaerococcus	0	8	3	1	1	69	2	0	0	0	1	7	8	2	0	10	0	81	12	6	0	1	0	52	4	0	0	0	47	0	8	0	0	16	7	0	0	0	2	124	0	26	0	24	2	13	2	2	0
Anaerofilum	0	0	0	0	0	0	0	0	0	0	0	0	0	0	0	0	0	0	0	0	0	0	0	0	0	0	0	0	0	0	0	0	0	0	0	0	0	0	0	0	0	0	0	0	0	0	0	0	0
Anaerofustis	0	0	0	0	0	0	0	0	0	0	0	0	0	0	0	0	0	0	0	0	0	0	0	0	0	0	0	0	0	0	0	0	0	0	0	0	0	0	0	0	0	0	0	0	0	0	0	0	0
Anaeroglobus	0	2	0	0	0	0	0	0	0	0	0	0	0	0	0	0	0	0	0	0	0	0	0	0	0	0	0	0	0	0	0	0	0	0	0	0	0	0	0	0	0	0	0	0	0	0	0	0	0
Anaeroplasma	0	0	0	0	0	0	0	0	0	0	0	0	0	0	0	0	0	0	0	0	0	0	0	0	0	0	0	0	0	0	0	0	0	0	0	0	0	0	0	0	0	0	0	0	0	0	0	0	0
Anaerorhabdus	0	0	0	0	0	0	0	0	0	0	0	0	0	0	0	0	0	0	0	0	0	0	0	0	0	0	0	0	0	0	0	0	0	0	0	0	0	0	0	0	0	0	0	0	0	0	0	0	0
Anaerosphaera	0	0	0	0	0	0	0	0	0	0	0	0	0	0	0	0	0	0	0	0	0	0	0	0	0	0	0	0	0	0	0	0	0	0	0	0	0	0	0	0	0	0	0	0	0	0	0	0	0
Anaerosporobacter	0	0	0	0	0	0	0	0	0	0	0	0	0	0	0	0	0	0	0	0	0	0	0	0	0	0	0	0	0	0	0	0	0	0	0	0	0	0	0	0	0	0	0	0	0	0	0	0	0
Anaerostipes	0	0	0	0	0	0	0	0	0	0	0	0	0	0	0	0	0	0	0	0	0	0	0	0	0	0	0	0	0	0	0	0	0	0	0	0	0	0	0	0	0	0	0	1	0	0	0	0	0
Anaerotruncus	0	0	0	0	0	0	0	0	0	0	0	0	0	0	0	0	0	0	0	0	0	0	0	0	0	0	0	0	0	0	0	0	0	0	0	0	0	0	0	0	0	0	0	0	0	0	0	0	0
Anaerovorax	0	0	0	0	0	0	0	0	0	0	0	0	0	0	0	0	0	0	0	0	0	0	0	0	0	0	0	0	0	0	0	0	0	0	0	0	0	0	0	0	0	0	0	0	0	0	0	0	0
Ancalomicrobium	0	0	0	0	0	0	0	0	0	0	0	0	0	0	0	0	0	0	0	0	0	0	0	0	0	0	0	0	0	0	0	0	0	0	0	0	0	0	0	0	0	0	0	0	0	0	0	0	0
Aneurinibacillus	0	0	0	0	0	0	0	0	0	0	0	0	0	0	0	0	0	0	0	0	0	0	0	0	0	0	0	0	0	0	0	0	0	0	0	0	0	0	0	0	0	0	0	0	0	0	0	0	0
Anoxybacillus	0	0	0	0	0	0	0	0	0	0	0	0	0	0	0	0	0	0	0	0	0	0	0	0	0	0	0	0	0	0	0	0	0	0	0	0	0	0	0	0	0	0	0	0	0	0	0	0	0
Aquabacterium	0	0	0	0	0	0	0	0	0	0	0	0	0	0	0	0	0	0	0	0	0	0	0	0	0	0	0	0	0	0	0	0	0	0	0	0	0	0	0	0	0	0	0	0	0	0	0	0	0
Aquicella	0	0	0	0	0	0	0	0	0	0	0	0	0	0	0	0	0	0	0	0	0	0	0	0	0	0	0	0	0	0	0	0	0	0	0	0	0	0	0	0	0	0	0	0	0	0	0	0	0
Aquihabitans	0	0	0	0	0	0	0	0	0	0	0	0	0	0	0	0	0	0	0	0	0	0	0	0	0	0	0	0	0	0	0	0	0	0	0	0	0	0	0	0	0	0	0	0	0	0	0	0	0
Aquimonas	0	0	0	0	0	0	0	0	0	0	0	0	0	0	0	0	0	0	0	0	0	0	0	0	0	0	0	0	0	0	0	0	0	0	0	0	0	0	0	0	0	0	0	0	0	0	0	0	0
Aquisphaera	0	0	0	0	0	0	0	0	0	0	0	0	0	0	0	0	0	0	0	0	0	0	0	0	0	0	0	0	0	0	0	0	0	0	0	0	0	0	0	0	0	0	0	0	0	0	0	0	0
Arcanobacterium	0	0	0	0	0	0	0	0	0	0	0	0	0	0	0	0	0	0	0	0	0	0	0	0	0	0	0	0	0	0	0	0	0	0	0	0	0	0	0	0	0	0	0	0	0	0	0	0	0
Arcobacter	0	0	0	0	0	0	0	0	0	0	0	0	0	0	0	0	0	0	0	0	0	0	0	0	0	0	0	0	0	0	0	0	0	0	0	0	0	0	0	0	0	0	0	0	0	0	0	0	0
Arenimonas	0	0	0	0	0	0	0	0	0	0	0	0	0	0	0	0	0	0	0	0	0	0	0	0	0	0	0	0	0	0	0	0	0	0	0	0	0	0	0	0	0	0	0	0	0	0	0	0	0
Aridibacter	0	0	0	0	0	0	0	0	0	0	0	0	0	0	0	0	0	0	0	0	0	0	0	0	0	0	0	0	0	0	0	0	0	0	0	0	0	0	0	0	0	0	0	0	0	0	0	0	0
Armatimonadetes_gp7	0	0	0	0	0	0	0	0	0	0	0	0	0	0	0	0	0	0	0	0	0	0	0	0	0	0	0	0	0	0	0	0	0	0	0	0	0	0	0	0	0	0	0	0	0	0	0	0	0
Armatimonas/Armatimonadetes_gp1	0	0	0	0	0	0	0	0	0	0	0	0	0	0	0	0	0	0	0	0	0	0	0	0	0	0	0	0	0	0	0	0	0	0	0	0	0	0	0	0	0	0	0	0	0	0	0	0	0
Arthrobacter	0	0	0	0	0	0	0	0	0	0	0	0	0	0	0	0	0	6	0	0	0	0	0	0	0	0	0	0	0	0	0	0	0	0	0	0	0	0	0	0	0	0	0	0	0	0	0	0	0
Asinibacterium	0	0	0	0	0	0	0	0	0	0	0	0	0	0	0	0	0	0	0	0	0	0	0	0	0	0	0	0	0	0	0	0	0	0	0	0	0	0	0	0	0	0	0	0	0	0	0	0	0
Asteroleplasma	0	0	0	0	0	0	0	0	0	0	0	0	0	0	0	0	0	0	0	0	0	0	0	0	0	0	0	0	0	0	0	0	0	0	0	0	0	0	0	0	0	0	0	0	0	0	0	0	0
Asticcacaulis	0	0	0	0	0	0	0	0	0	0	0	0	0	0	0	0	0	0	0	0	0	0	0	0	0	0	0	0	0	0	0	0	0	0	0	0	0	0	0	0	0	0	0	0	0	0	0	0	0
Atopobium	38	0	0	1	36	3	177	1	23	137	0	0	0	126	0	0	6	0	55	0	20	0	0	0	0	20	56	0	0	0	1	0	0	4	0	0	101	0	7	0	0	1	0	0	0	0	1	40	0
Atopococcus	0	0	0	0	0	0	0	0	0	0	0	0	0	0	0	0	0	0	0	0	0	0	0	0	0	0	0	0	0	0	0	0	0	0	0	0	0	0	0	0	0	0	0	0	0	0	0	0	0
Atopostipes	0	0	0	0	0	0	0	0	0	0	0	0	0	0	0	0	0	0	0	0	0	0	0	0	0	0	0	0	0	0	0	0	0	0	0	0	0	0	0	0	0	0	0	0	0	0	0	0	0
Aureimonas	0	0	0	0	0	0	0	0	0	0	0	0	0	0	0	0	0	0	0	0	0	0	0	0	0	0	0	0	0	0	0	0	0	0	0	0	0	0	0	0	0	0	0	0	0	0	0	0	0
Azonexus	0	0	0	0	0	0	0	0	0	0	0	0	0	0	0	0	0	0	0	0	0	0	0	0	0	0	0	0	0	0	0	0	0	0	0	0	0	0	0	0	0	0	0	0	0	0	0	0	0
Azorhizobium	0	0	0	0	0	0	0	0	0	0	0	0	0	0	0	0	0	0	0	0	0	0	0	0	0	0	0	0	0	0	0	0	0	0	0	0	0	0	0	0	0	0	0	0	0	0	0	0	0
Azospira	0	0	0	0	0	0	0	0	0	0	0	0	0	0	0	0	0	0	0	0	0	0	0	0	0	0	0	0	0	0	0	0	0	0	0	0	0	0	0	0	0	0	0	0	0	0	0	0	0
Azospirillum	0	0	0	0	0	0	0	0	0	0	0	0	0	0	0	0	0	0	0	0	0	0	0	0	0	0	0	0	0	0	0	0	0	0	0	0	0	0	0	0	0	0	0	0	0	0	0	0	0
Azotobacter	0	0	0	0	0	0	0	0	0	0	0	0	0	0	0	0	0	0	0	0	0	0	0	0	0	0	0	0	0	0	0	0	0	0	0	0	0	0	0	0	0	0	0	0	0	0	0	0	0
Bacillariophyta	0	0	0	0	0	0	0	0	0	0	0	0	0	0	0	0	0	0	0	0	0	0	0	0	0	0	0	0	0	0	0	0	0	0	0	0	0	0	0	0	0	0	0	0	0	0	0	0	0
Bacillus	0	0	0	0	0	0	0	0	0	0	0	0	0	0	0	0	0	0	0	0	0	0	0	0	0	0	0	0	0	0	0	0	0	0	0	0	0	0	0	0	0	0	0	0	0	0	0	0	0
Bacteriovorax	0	0	0	0	0	0	0	0	0	0	0	0	0	0	0	0	0	0	0	0	0	0	0	0	0	0	0	0	0	0	0	0	0	0	0	0	0	0	0	0	0	0	0	0	0	0	0	0	0
Bacteroides	0	0	0	0	0	0	0	0	0	0	0	0	0	0	0	0	0	8	0	0	0	0	0	0	0	0	0	0	0	0	0	0	0	0	0	1	0	0	0	0	0	0	0	0	0	0	0	0	0
Barnesiella	0	0	0	0	0	0	0	0	0	0	0	0	0	0	0	0	0	0	0	0	0	0	0	0	0	0	0	0	0	0	0	0	0	0	0	0	0	0	0	0	0	0	0	0	0	0	0	0	0
Barrientosiimonas	0	0	0	0	0	0	0	0	0	0	0	0	0	0	0	0	0	0	0	0	0	0	0	0	0	0	0	0	0	0	0	0	0	0	0	0	0	0	0	0	0	0	0	0	0	0	0	0	0
Bdellovibrio	0	0	0	0	0	0	0	0	0	0	0	0	0	0	0	0	0	0	0	0	0	0	0	0	0	0	0	0	0	0	0	0	0	0	0	0	0	0	0	0	0	0	0	0	0	0	0	0	0
Belnapia	0	0	0	0	0	0	0	0	0	0	0	0	0	0	0	0	0	0	0	0	0	0	0	0	0	0	0	0	0	0	0	0	0	0	0	0	0	0	0	0	0	0	0	0	0	0	0	0	0
Bifidobacterium	0	0	0	10	0	0	0	7	0	0	0	0	0	0	0	0	0	56	0	0	0	0	0	0	0	0	0	0	0	0	0	0	0	0	2	0	0	0	0	0	0	0	0	0	0	0	0	0	0
Bilophila	0	0	0	0	0	0	0	0	0	0	0	0	0	0	0	0	0	0	0	0	0	0	0	0	0	0	0	0	0	0	0	0	0	0	0	0	0	0	0	0	0	0	0	0	0	0	0	0	0
Blastococcus	0	0	0	0	0	0	0	0	0	0	0	0	0	0	0	0	0	0	0	0	0	0	0	0	0	0	0	0	0	0	0	0	0	0	0	0	0	0	0	0	0	0	0	0	0	0	0	0	0
Blastomonas	0	0	0	0	0	0	0	0	0	0	0	0	0	0	0	0	0	0	0	0	0	0	0	0	0	0	0	0	0	0	0	0	0	0	0	0	0	0	0	0	0	0	0	0	0	0	0	0	0
Blautia	0	0	0	0	0	0	0	0	0	0	0	0	0	0	0	0	0	6	0	0	0	0	0	0	0	0	0	0	0	0	0	0	0	0	0	1	0	0	0	0	0	0	0	0	0	0	0	0	0
Bordetella	0	0	0	0	0	0	0	0	0	0	0	0	0	0	0	0	0	0	0	0	0	0	0	0	0	0	0	0	0	0	0	0	0	0	0	0	0	0	0	0	0	0	0	0	0	0	0	0	0
Bosea	0	0	0	0	0	0	0	0	0	0	0	0	0	0	0	0	0	0	0	0	0	0	0	0	0	0	0	0	0	0	0	0	0	0	0	0	0	0	0	0	0	0	0	0	0	0	0	0	0
Brachybacterium	0	0	0	0	0	0	0	0	0	0	0	0	0	0	0	0	0	0	0	0	0	0	0	0	0	0	0	0	0	0	0	0	0	0	0	0	0	0	0	0	0	0	0	0	0	0	0	0	0
Brachymonas	0	0	0	0	0	0	0	0	0	0	0	0	0	0	0	0	0	0	0	0	0	0	0	0	0	0	0	0	0	0	0	0	0	0	0	0	0	0	0	0	0	0	0	0	0	0	0	0	0
Bradyrhizobium	0	0	0	0	0	1	0	0	0	0	0	0	0	0	0	0	0	0	0	0	0	0	0	0	0	0	0	0	0	0	0	0	0	0	0	0	0	0	0	0	0	0	0	0	0	0	0	0	0
Branchiibius	0	0	0	0	0	0	0	0	0	0	0	0	0	0	0	0	0	0	0	0	0	0	0	0	0	0	0	0	0	0	0	0	0	0	0	0	0	0	0	0	0	0	0	0	0	0	0	0	0
BRC1_genera_incertae_sedis	0	0	0	0	0	0	0	0	0	0	0	0	0	0	0	0	0	0	0	0	0	0	0	0	0	0	0	0	0	0	0	0	0	0	0	0	0	0	0	0	0	0	0	0	0	0	0	0	0
Brevibacillus	0	0	0	0	0	0	0	0	0	0	0	0	0	0	0	0	0	0	0	0	0	0	0	0	0	0	0	0	0	0	0	0	0	0	0	0	0	0	0	0	0	0	0	0	0	0	0	0	0
Brevibacterium	0	0	0	0	0	0	0	0	0	0	0	0	0	0	0	0	0	0	0	0	0	0	0	0	0	0	0	0	0	0	0	0	0	1	0	0	0	0	0	0	0	0	0	0	0	0	0	0	0
Brevundimonas	0	0	0	0	0	0	0	0	0	0	0	0	0	0	0	0	0	0	0	0	0	0	0	0	0	0	0	0	0	0	0	0	0	0	0	0	0	0	0	0	0	0	0	0	0	0	0	0	0
Brochothrix	0	0	0	0	0	0	0	0	0	0	0	0	0	0	0	0	0	0	0	0	0	0	0	0	0	0	0	0	0	0	0	0	0	0	0	0	0	0	0	0	0	0	0	0	0	0	0	0	0
Brucella	0	0	0	0	0	0	0	0	0	0	0	0	0	0	0	0	0	0	0	0	0	0	0	0	0	0	0	0	0	0	0	0	0	0	0	0	0	0	0	0	0	0	0	0	0	0	0	0	0
Bryobacter	0	0	0	0	0	0	0	0	0	0	0	0	0	0	0	0	0	0	0	0	0	0	0	0	0	0	0	0	0	0	0	0	0	0	0	0	0	0	0	0	0	0	0	0	0	0	0	0	0
Bulleidia	0	0	0	0	0	0	0	0	0	0	0	0	0	0	0	0	0	0	0	0	0	0	0	0	0	0	0	0	0	0	0	0	0	0	0	0	0	0	0	0	0	0	0	0	0	0	0	0	0
Burkholderia	0	0	0	0	0	0	0	0	0	0	0	0	0	0	0	0	0	0	0	0	0	0	0	0	0	0	0	0	0	0	0	0	0	0	0	0	0	0	0	0	0	0	0	0	0	0	0	0	0
Butyricicoccus	0	0	0	0	0	0	0	0	0	0	0	0	0	0	0	0	0	0	0	0	0	0	0	0	0	0	0	0	0	0	0	0	0	0	0	0	0	0	0	0	0	0	0	0	0	0	0	0	0
Butyricimonas	0	0	0	0	0	0	0	0	0	0	0	0	0	0	0	0	0	0	0	0	0	0	0	0	0	0	0	0	0	0	0	0	0	0	0	0	0	0	0	0	0	0	0	0	0	0	0	0	0
Butyrivibrio	0	0	0	0	0	0	0	0	0	0	0	0	0	0	0	0	0	0	0	0	0	0	0	0	0	0	0	0	0	0	0	0	0	0	0	0	0	0	0	0	0	0	0	0	0	0	0	0	0
Caenispirillum	0	0	0	0	0	0	0	0	0	0	0	0	0	0	0	0	0	0	0	0	0	0	0	0	0	0	0	0	0	0	0	0	0	0	0	0	0	0	0	0	0	0	0	0	0	0	0	0	0
Caldibacillus	0	0	0	0	0	0	0	0	0	0	0	0	0	0	0	0	0	0	0	0	0	0	0	0	0	0	0	0	0	0	0	0	0	0	0	0	0	0	0	0	0	0	0	0	0	0	0	0	0
Caldicellulosiruptor	0	0	0	0	0	0	0	0	0	0	0	0	0	0	0	0	0	0	0	0	0	0	0	0	0	0	0	0	0	0	0	0	0	0	0	0	0	0	0	0	0	0	0	0	0	0	0	0	0
Caldimonas	0	0	0	0	0	0	0	0	0	0	0	0	0	0	0	0	0	0	0	0	0	0	0	0	0	0	0	0	0	0	0	0	0	0	0	0	0	0	0	0	0	0	0	0	0	0	0	0	0
Campylobacter	0	0	0	0	0	0	0	0	0	0	0	1	0	0	0	1	0	0	0	4	0	1	0	1	0	0	0	0	0	0	3	0	0	0	0	0	0	0	0	5	0	2	0	5	0	0	0	0	0
Capnocytophaga	0	0	0	0	0	0	0	0	0	0	0	0	0	0	0	0	0	0	0	0	0	0	0	0	0	0	0	0	0	0	0	0	0	0	0	0	0	0	0	4	0	0	0	0	0	0	0	0	0
Carboxydocella	0	0	0	0	0	0	0	0	0	0	0	0	0	0	0	0	0	0	0	0	0	0	0	0	0	0	0	0	0	0	0	0	0	0	0	0	0	0	0	0	0	0	0	0	0	0	0	0	0
Cardiobacterium	0	0	0	0	0	0	0	0	0	0	0	0	0	0	0	0	0	0	0	0	0	0	0	0	0	0	0	0	0	0	0	0	0	0	0	0	0	0	0	0	0	0	0	0	0	0	0	0	0
Carnobacterium	0	0	0	0	0	0	0	0	0	0	0	0	0	0	0	0	0	0	0	0	0	0	0	0	0	0	0	0	0	0	0	0	0	0	0	0	0	0	0	0	0	0	0	0	0	0	0	0	0
Castellaniella	0	0	0	0	0	0	0	0	0	0	0	0	0	0	0	0	0	0	0	0	0	0	0	0	0	0	0	0	0	0	0	0	0	0	0	0	0	0	0	0	0	0	0	0	0	0	0	0	0
Catabacter	0	0	0	0	0	0	0	0	0	0	0	0	0	0	0	0	0	0	0	0	0	0	0	0	0	0	0	0	0	0	0	0	0	0	0	0	0	0	0	0	0	0	0	0	0	0	0	0	0
Catenibacterium	0	0	0	0	0	0	0	0	0	0	0	0	0	0	0	0	0	0	0	0	0	0	0	0	0	0	0	0	0	0	0	0	0	0	0	0	0	0	0	0	0	0	0	0	0	0	0	0	0
Catonella	0	0	0	0	0	0	0	0	0	0	0	0	0	0	0	0	0	0	0	0	0	0	0	0	0	0	0	0	0	0	0	0	0	0	0	0	0	0	0	0	0	0	0	0	0	0	0	0	0
Caulobacter	0	0	0	0	0	0	0	0	0	0	0	0	0	0	0	0	0	0	0	0	0	0	0	0	0	0	0	0	0	0	0	0	0	0	0	0	0	0	0	0	0	0	0	0	0	0	0	0	0
Cedecea	0	0	0	0	0	0	0	0	0	0	0	0	0	0	0	0	0	0	0	0	0	0	0	0	0	0	0	0	0	0	0	0	0	0	0	0	0	0	0	0	0	0	0	0	0	0	0	0	0
Cellulomonas	0	0	0	0	0	0	0	0	0	0	0	0	0	0	0	0	0	0	0	0	0	0	0	0	0	0	0	0	0	0	0	0	0	0	0	0	0	0	0	0	0	0	0	0	0	0	0	0	0
Cellulosimicrobium	0	0	0	0	0	0	0	0	0	0	0	0	0	0	0	0	0	0	0	0	0	0	0	0	0	0	0	0	0	0	0	0	0	0	0	0	0	0	0	0	0	0	0	0	0	0	0	0	0
Cellvibrio	0	0	0	0	0	0	0	0	0	0	0	0	0	0	0	0	0	0	0	0	0	0	0	0	0	0	0	0	0	0	0	0	0	0	0	0	0	0	0	0	0	0	0	0	0	0	0	0	0
Centipeda	0	0	0	0	0	0	0	0	0	0	0	0	0	0	0	0	0	0	0	0	0	0	0	0	0	0	0	0	0	0	0	0	0	0	0	0	0	0	0	0	0	0	0	0	0	0	0	0	0
Cerasicoccus	0	0	0	0	0	0	0	0	0	0	0	0	0	0	0	0	0	0	0	0	0	0	0	0	0	0	0	0	0	0	0	0	0	0	0	0	0	0	0	0	0	0	0	0	0	0	0	0	0
Cetobacterium	0	0	0	0	0	0	0	0	0	0	0	0	0	0	0	0	0	0	0	0	0	0	0	0	0	0	0	0	0	0	0	0	0	0	0	0	0	0	0	0	0	0	0	0	0	0	0	0	0
Chelatococcus	0	0	0	0	0	0	0	0	0	0	0	0	0	0	0	0	0	0	0	0	0	0	0	0	0	0	0	0	0	0	0	0	0	0	0	0	0	0	0	0	0	0	0	0	0	0	0	0	0
Chlamydia	0	0	0	0	0	0	0	0	0	0	0	0	0	0	0	0	0	0	0	0	0	0	0	0	0	0	0	0	0	0	0	0	0	0	0	0	0	0	0	0	0	0	0	0	0	0	0	0	0
Chlorophyta	0	0	0	0	0	0	0	0	0	0	0	0	0	0	0	0	0	0	0	0	0	0	0	0	0	0	0	0	0	0	0	0	0	0	0	0	0	0	0	0	0	0	0	0	0	0	0	0	0
Christensenella	0	0	0	0	0	0	0	0	0	0	0	0	0	0	0	0	0	0	0	0	0	0	0	0	0	0	0	0	0	0	0	0	0	0	0	0	0	0	0	0	0	0	0	0	0	0	0	0	0
Chromohalobacter	0	0	0	0	0	0	0	0	0	0	0	0	0	0	0	0	0	0	0	0	0	0	0	0	0	0	0	0	0	0	0	0	0	0	0	0	0	0	0	0	0	0	0	0	0	0	0	0	0
Chryseobacterium	0	0	0	0	0	0	0	0	0	0	0	0	0	0	0	0	0	0	0	0	0	0	0	0	0	0	0	0	0	0	0	0	0	0	0	0	0	0	0	0	0	0	0	0	0	0	0	0	0
Chryseomicrobium	0	0	0	0	0	0	0	0	0	0	0	0	0	0	0	0	0	0	0	0	0	0	0	0	0	0	0	0	0	0	0	0	0	0	0	0	0	0	0	0	0	0	0	0	0	0	0	0	0
Citrobacter	0	1	0	0	0	0	0	0	0	0	0	0	0	0	0	0	0	0	0	0	0	0	0	0	0	0	0	0	0	0	0	0	0	0	0	0	0	0	0	0	0	0	0	0	0	0	0	0	0
Cloacibacillus	0	0	0	0	0	0	0	0	0	0	0	0	0	0	0	0	0	0	0	0	0	0	0	0	0	0	0	0	0	0	0	0	0	0	0	0	0	0	0	0	0	0	0	0	0	0	0	0	0
Cloacibacterium	0	0	0	0	0	0	0	0	0	1	0	0	0	0	0	0	0	0	0	0	0	0	0	0	0	0	0	0	0	0	0	0	0	0	0	0	0	0	0	0	0	0	0	0	0	0	0	0	0
Clostridium_III	0	0	0	0	0	0	0	0	0	0	0	0	0	0	0	0	0	0	0	0	0	0	0	0	0	0	0	0	0	0	0	0	0	0	0	0	0	0	0	0	0	0	0	0	0	0	0	0	0
Clostridium_IV	0	0	0	0	0	0	0	0	0	0	0	0	0	0	0	0	0	0	0	0	0	0	0	0	0	0	0	0	0	0	0	0	0	0	0	0	0	0	0	0	0	0	0	0	0	0	0	0	0
Clostridium_sensu_stricto	0	0	0	0	0	0	0	0	0	0	0	0	0	0	0	0	0	0	0	0	0	0	0	0	0	0	0	0	0	0	0	0	0	0	0	0	0	0	0	0	0	0	0	0	0	0	0	0	0
Clostridium_XI	0	0	0	0	0	0	0	0	0	0	0	0	0	0	0	0	0	0	0	0	0	0	0	0	0	0	0	0	0	0	0	0	0	0	0	0	0	0	0	0	0	0	0	0	0	0	0	0	0
Clostridium_XlVa	0	0	0	0	0	0	0	0	0	0	0	0	0	0	0	0	0	0	0	0	0	0	0	0	0	0	0	0	0	0	0	0	0	0	0	0	0	0	0	0	0	0	0	0	0	0	0	0	0
Clostridium_XlVb	0	0	0	0	0	0	0	0	0	0	0	0	0	0	0	0	0	1	0	0	0	0	0	0	0	0	0	0	0	0	0	0	0	0	0	0	0	0	0	0	0	0	0	0	0	0	0	0	0
Clostridium_XVIII	0	0	0	0	0	0	0	0	0	0	0	0	0	0	0	0	0	0	0	0	0	0	0	0	0	0	0	0	0	0	0	0	0	0	0	0	0	0	0	0	0	0	0	0	0	0	0	0	0
Cohnella	0	0	0	0	0	0	0	0	0	0	0	0	0	0	0	0	0	0	0	0	0	0	0	0	0	0	0	0	0	0	0	0	0	0	0	0	0	0	0	0	0	0	0	0	0	0	0	0	0
Collinsella	0	0	0	0	0	0	0	0	0	0	0	0	0	0	0	0	0	0	0	0	0	0	0	0	0	0	0	0	0	0	0	0	0	0	0	0	0	0	0	0	0	0	0	0	0	0	0	0	0
Colwellia	0	0	0	0	0	0	0	0	0	0	0	0	0	0	0	0	0	0	0	0	0	0	0	0	0	0	0	0	0	0	0	0	0	0	0	0	0	0	0	0	0	0	0	0	0	0	0	0	0
Comamonas	0	0	0	0	0	0	0	0	0	0	0	0	0	0	0	0	0	0	0	0	0	0	0	0	0	0	0	0	0	0	0	0	0	0	0	0	0	0	0	0	0	0	0	0	0	0	0	0	0
Conchiformibius	0	0	0	0	0	0	0	0	0	0	0	0	0	0	0	0	0	0	0	0	0	0	0	0	0	0	0	0	0	0	0	0	0	0	0	0	0	0	0	0	0	0	0	0	0	0	0	0	0
Conexibacter	0	0	0	0	0	0	0	0	0	0	0	0	0	0	0	0	0	0	0	0	0	0	0	0	0	0	0	0	0	0	0	0	0	0	0	0	0	0	0	0	0	0	0	0	0	0	0	0	0
Coprobacillus	0	0	0	0	0	0	0	0	0	0	0	0	0	0	0	0	0	0	0	0	0	0	0	0	0	0	0	0	0	0	0	0	0	0	0	0	0	0	0	0	0	0	0	0	0	0	0	0	0
Coprobacter	0	0	0	0	0	0	0	0	0	0	0	0	0	0	0	0	0	0	0	0	0	0	0	0	0	0	0	0	0	0	0	0	0	0	0	0	0	0	0	0	0	0	0	0	0	0	0	0	0
Coprococcus	0	0	0	0	0	0	0	0	0	0	0	0	0	0	0	0	0	0	0	0	0	0	0	0	0	0	0	0	0	0	0	0	0	0	0	0	0	0	0	0	0	0	0	0	0	0	0	0	0
Corynebacterium	0	0	0	0	1	0	7	0	0	1	0	52	0	0	0	0	2	38	0	0	0	3	0	11	1	0	0	0	0	0	17	0	0	2	1	1	0	0	0	2	0	10	0	1	4	68	0	0	0
Cosenzaea	0	0	0	0	0	0	0	0	0	0	0	0	0	0	0	0	0	0	0	0	0	0	0	0	0	0	0	0	0	0	0	0	0	0	0	0	0	0	0	0	0	0	0	0	0	0	0	0	0
Craurococcus	0	0	0	0	0	0	0	0	0	0	0	0	0	0	0	0	0	0	0	0	0	0	0	0	0	0	0	0	0	0	0	0	0	0	0	0	0	0	0	0	0	0	0	0	0	0	0	0	0
Cronobacter	0	0	0	0	0	0	0	0	0	0	0	0	0	0	0	0	0	0	0	0	0	0	0	0	0	0	0	0	0	0	0	0	0	0	0	0	0	0	0	0	0	0	0	0	0	0	0	0	0
Cruoricaptor	0	0	0	0	0	0	0	0	0	0	0	0	0	0	0	0	0	0	0	0	0	0	0	0	0	0	0	0	0	0	0	0	0	0	0	0	0	0	0	0	0	0	0	0	0	0	0	0	0
Cryptobacterium	0	0	0	0	0	0	0	0	0	0	0	0	0	0	0	0	0	0	0	0	0	0	0	0	0	0	0	0	0	0	0	0	0	0	0	0	0	0	0	0	0	0	0	0	0	0	0	0	0
Cryptosporangium	0	0	0	0	0	0	0	0	0	0	0	0	0	0	0	0	0	0	0	0	0	0	0	0	0	0	0	0	0	0	0	0	0	0	0	0	0	0	0	0	0	0	0	0	0	0	0	0	0
Cupriavidus	0	0	0	0	0	0	0	0	0	0	0	0	0	0	0	0	0	0	0	0	0	0	0	0	0	0	0	0	0	0	0	0	0	0	0	0	0	0	0	0	0	0	0	0	0	0	0	0	0
Curtobacterium	0	0	0	0	0	0	0	0	0	0	0	0	0	0	0	0	0	0	0	0	0	0	0	0	0	0	0	0	0	0	0	0	0	0	0	0	0	0	0	0	0	0	0	0	0	0	0	0	0
Curvibacter	0	0	0	0	0	0	0	0	0	0	0	0	0	0	0	0	0	0	0	0	0	0	0	0	0	0	0	0	0	0	0	0	0	0	0	0	0	0	0	0	0	0	0	0	0	0	0	0	0
Cystobacter	0	0	0	0	0	0	0	0	0	0	0	0	0	0	0	0	0	0	0	0	0	0	0	0	0	0	0	0	0	0	0	0	0	0	0	0	0	0	0	0	0	0	0	0	0	0	0	0	0
Cytophaga	0	0	0	0	0	0	0	0	0	0	0	0	0	0	0	0	0	0	0	0	0	0	0	0	0	0	0	0	0	0	0	0	0	0	0	0	0	0	0	0	0	0	0	0	0	0	0	0	0
Dechloromonas	0	0	0	0	0	0	0	0	0	0	0	0	0	0	0	0	0	0	0	0	0	0	0	0	0	0	0	0	0	0	0	0	0	0	0	0	0	0	0	0	0	0	0	0	0	0	0	0	0
Defluviicoccus	0	0	0	0	0	0	0	0	0	0	0	0	0	0	0	0	0	0	0	0	0	0	0	0	0	0	0	0	0	0	0	0	0	0	0	0	0	0	0	0	0	0	0	0	0	0	0	0	0
Deinococcus	0	0	0	0	0	0	0	0	0	0	0	0	0	0	0	0	0	0	0	0	0	0	0	0	0	0	0	0	0	0	0	0	0	0	0	0	0	0	0	0	0	0	0	0	0	0	0	0	0
Delftia	0	0	0	0	0	0	0	0	0	0	0	0	0	0	0	0	0	0	0	0	0	0	0	0	0	0	0	0	0	0	0	0	0	0	0	0	0	0	0	0	0	0	0	0	0	0	0	0	0
Dermabacter	0	0	0	0	0	0	0	0	0	0	0	1	0	0	0	0	0	0	0	0	0	0	0	0	0	0	0	0	0	0	0	0	0	0	0	0	0	0	0	0	0	0	0	0	0	0	0	0	0
Dermacoccus	0	0	0	0	0	0	0	0	0	0	0	0	0	0	0	0	0	0	0	0	0	0	0	0	0	0	0	0	0	0	0	0	0	0	0	0	0	0	0	0	0	0	0	0	0	0	0	0	0
Desulfobulbus	0	0	0	0	0	0	0	0	0	0	0	0	0	0	0	0	0	0	0	0	0	0	0	0	0	0	0	0	0	0	0	0	0	0	0	0	0	0	0	0	0	0	0	0	0	0	0	0	0
Desulfosporosinus	0	0	0	0	0	0	0	0	0	0	0	0	0	0	0	0	0	0	0	0	0	0	0	0	0	0	0	0	0	0	0	0	0	0	0	0	0	0	0	0	0	0	0	0	0	0	0	0	0
Desulfovibrio	0	0	0	0	0	0	0	0	0	0	0	0	0	0	0	0	0	0	0	0	0	0	0	0	0	0	0	0	0	0	0	0	0	0	0	0	0	0	0	0	0	0	0	0	0	0	0	0	0
Devosia	0	0	0	0	0	0	0	0	0	0	0	0	0	0	0	0	0	0	0	0	0	0	0	0	0	0	0	0	0	0	0	0	0	0	0	0	0	0	0	0	0	0	0	0	0	0	0	0	0
Dialister	12	3	1	1	1	21	0	8	3	51	1	4	1	9	0	5	0	10	3	2	0	1	0	10	2	5	1	0	16	0	2	0	0	1	2	0	20	0	0	5	0	4	2	4	0	3	2	2	0
Diaphorobacter	0	0	0	0	0	0	0	0	0	0	0	0	0	0	0	0	0	0	0	0	0	0	0	0	0	0	0	0	0	0	0	0	0	0	0	0	0	0	0	0	0	0	0	0	0	0	0	0	0
Dietzia	0	0	0	0	0	0	0	0	0	0	0	0	0	0	0	0	0	0	0	0	0	0	0	0	0	0	0	0	0	0	0	0	0	0	0	0	0	0	0	0	0	0	0	0	0	0	0	0	0
Diplorickettsia	0	0	0	0	0	0	0	0	0	0	0	0	0	0	0	0	0	0	0	0	0	0	0	0	0	0	0	0	0	0	0	0	0	0	0	0	0	0	0	0	0	0	0	0	0	0	0	0	0
Dolosigranulum	0	0	0	0	0	0	0	0	0	0	0	0	0	0	0	0	0	0	0	0	0	0	0	0	0	0	0	0	0	0	0	0	0	0	0	0	0	0	0	0	0	0	0	0	0	0	0	0	0
Dorea	0	0	0	0	0	0	0	0	0	0	0	0	0	0	0	0	0	1	0	0	0	0	0	0	0	0	0	0	0	0	0	0	0	0	0	0	0	0	0	0	0	0	0	1	0	0	0	0	0
Duganella	0	0	0	0	0	0	0	0	0	0	0	0	0	0	0	0	0	0	0	0	0	0	0	0	0	0	0	0	0	0	0	0	0	0	0	0	0	0	0	0	0	0	0	0	0	0	0	0	0
Dyadobacter	0	0	0	0	0	0	0	0	0	0	0	0	0	0	0	0	0	0	0	0	0	0	0	0	0	0	0	0	0	0	0	0	0	0	0	0	0	0	0	0	0	0	0	0	0	0	0	0	0
Dyella	0	0	0	0	0	0	0	0	0	0	0	0	0	0	0	0	0	0	0	0	0	0	0	0	0	0	0	0	0	0	0	0	0	0	0	0	0	0	0	0	0	0	0	0	0	0	0	0	0
Eggerthella	0	0	0	0	0	0	0	0	0	0	0	0	0	0	0	0	0	0	0	0	0	0	0	0	0	0	0	0	0	0	0	0	0	0	0	0	0	0	0	0	0	0	0	0	0	0	0	0	0
Eggerthia	0	0	0	0	0	0	0	0	0	0	0	0	0	0	0	0	0	0	0	0	0	0	0	0	0	0	0	0	0	0	0	0	0	0	0	0	0	0	0	0	0	0	0	0	0	0	0	0	0
Eikenella	0	0	0	0	0	0	0	0	0	0	0	0	0	0	0	0	0	0	0	0	0	0	0	0	0	0	0	0	0	0	0	0	0	0	0	0	0	0	0	0	0	0	0	0	0	0	0	0	0
Eisenbergiella	0	0	0	0	0	0	0	0	0	0	0	0	0	0	0	0	0	0	0	0	0	0	0	0	0	0	0	0	0	0	0	0	0	0	0	0	0	0	0	0	0	0	0	0	0	0	0	0	0
Elusimicrobium	0	0	0	0	0	0	0	0	0	0	0	0	0	0	0	0	0	0	0	0	0	0	0	0	0	0	0	0	0	0	0	0	0	0	0	0	0	0	0	0	0	0	0	0	0	0	0	0	0
Empedobacter	0	0	0	0	0	0	0	0	0	0	0	0	0	0	0	0	0	0	0	0	0	0	0	0	0	0	0	0	0	0	0	0	0	0	0	0	0	0	0	0	0	0	0	0	0	0	0	0	0
Enhydrobacter	0	0	0	0	0	0	0	0	0	0	0	0	0	0	0	0	0	0	0	0	0	0	0	0	0	0	0	0	0	0	0	0	0	0	0	0	0	0	0	0	0	0	0	0	0	0	0	0	0
Enteractinococcus	0	0	0	0	0	0	0	0	0	0	0	0	0	0	0	0	0	0	0	0	0	0	0	0	0	0	0	0	0	0	0	0	0	0	0	0	0	0	0	0	0	0	0	0	0	0	0	0	0
Enterobacter	0	0	0	0	0	0	0	0	0	0	0	0	0	0	0	0	0	0	0	0	0	0	0	0	0	0	0	0	0	0	0	0	0	0	0	0	0	0	0	0	0	0	0	0	0	0	0	0	0
Enterococcus	0	0	0	0	0	0	0	0	0	0	0	0	0	0	0	0	0	4	0	0	0	0	0	0	0	0	0	0	0	0	1	0	0	0	0	0	0	0	0	0	0	0	0	0	0	7	0	0	0
Enterorhabdus	0	0	0	0	0	0	0	0	0	0	0	0	0	0	0	0	0	0	0	0	0	0	0	0	0	0	0	0	0	0	0	0	0	0	0	0	0	0	0	0	0	0	0	0	0	0	0	0	0
Eremococcus	0	0	0	0	0	0	0	0	0	0	0	0	0	0	0	0	0	0	0	0	0	0	0	0	0	0	0	0	0	0	0	0	0	0	0	0	0	0	0	0	0	0	0	0	0	0	0	0	0
Erysipelothrix	0	0	0	0	0	0	0	0	0	0	0	0	0	0	0	0	0	0	0	0	0	0	0	0	0	0	0	0	0	0	0	0	0	0	0	0	0	0	0	0	0	0	0	0	0	0	0	0	0
Erysipelotrichaceae_incertae_sedis	0	0	0	0	0	0	0	0	0	0	0	0	0	0	0	0	0	0	0	0	0	0	0	0	0	0	0	0	0	0	0	0	0	0	0	0	0	0	0	0	0	0	0	0	0	0	0	0	0
Erythrobacter	0	0	0	0	0	0	0	0	0	0	0	0	0	0	0	0	0	0	0	0	0	0	0	0	0	0	0	0	0	0	0	0	0	0	0	0	0	0	0	0	0	0	0	0	0	0	0	0	0
Escherichia/Shigella	0	0	0	0	0	0	0	0	0	0	0	0	0	0	0	0	0	0	0	0	0	0	0	0	0	0	0	0	0	0	0	0	0	0	0	0	0	0	0	0	0	0	0	0	0	0	0	0	0
Ethanoligenens	0	0	0	0	0	0	0	0	0	0	0	0	0	0	0	0	0	0	0	0	0	0	0	0	0	0	0	0	0	0	0	0	0	0	0	0	0	0	0	0	0	0	0	0	0	0	0	0	0
Eubacterium	0	0	0	0	0	0	0	0	0	0	0	0	0	0	0	0	0	0	0	0	0	0	0	0	0	0	0	0	0	0	0	0	0	0	0	0	0	0	0	0	0	0	0	0	0	0	0	0	0
Exiguobacterium	0	0	0	0	0	0	0	0	1	5	0	0	0	0	0	0	0	0	0	1	1	0	0	0	0	0	0	0	0	0	0	0	0	0	0	1	0	0	2	0	0	0	0	0	0	0	0	0	0
Ezakiella	0	0	0	0	0	0	0	0	0	0	0	0	0	0	0	1	0	0	0	2	0	0	0	35	0	0	0	0	0	0	0	0	0	0	0	0	0	0	0	3	0	1	0	3	0	0	0	0	0
Facklamia	0	0	0	0	0	0	1	0	0	0	0	0	0	0	0	0	0	0	0	0	0	0	0	8	0	0	0	0	0	0	0	0	0	0	0	0	0	0	0	25	0	0	0	0	0	0	0	0	0
Faecalibacterium	0	0	0	0	0	0	0	0	0	0	0	0	0	0	0	0	0	3	0	0	0	0	0	0	0	0	0	0	0	0	0	0	0	0	0	0	0	0	0	0	0	0	0	0	1	0	0	0	0
Faecalicoccus	0	0	0	0	0	0	0	0	0	0	0	0	0	0	0	0	0	0	0	0	0	0	0	0	0	0	0	0	0	0	0	0	0	0	0	0	0	0	0	0	0	0	0	0	0	0	0	0	0
Faecalitalea	0	0	0	0	0	0	0	0	0	0	0	0	0	0	0	0	0	0	0	0	0	0	0	0	0	0	0	0	0	0	0	0	0	0	0	0	0	0	0	0	0	0	0	0	0	0	0	0	0
Falsiporphyromonas	0	0	0	0	0	0	0	0	0	0	0	0	0	0	0	0	0	0	0	0	0	0	0	0	0	0	0	0	0	0	0	0	0	0	0	0	0	0	0	0	0	0	0	0	0	0	0	0	0
Fastidiosipila	0	0	0	0	0	0	0	0	0	0	0	0	1	0	0	0	0	0	0	0	0	0	0	2	0	0	0	0	0	0	0	0	0	0	0	0	0	0	0	0	0	0	0	0	0	0	0	0	0
Faucicola	0	0	0	0	0	0	0	0	0	0	0	0	0	0	0	0	0	0	0	0	0	0	0	0	0	0	0	0	0	0	0	0	0	0	0	0	0	0	0	0	0	0	0	0	0	0	0	0	0
Ferruginibacter	0	0	0	0	0	0	0	0	0	0	0	0	0	0	0	0	0	0	0	0	0	0	0	0	0	0	0	0	0	1	0	0	0	0	0	0	0	0	0	0	0	0	0	0	0	0	0	0	0
Fibrella	0	0	0	0	0	0	0	0	0	0	0	0	0	0	0	0	0	0	0	0	0	0	0	0	0	0	0	0	0	0	0	0	0	0	0	0	0	0	0	0	0	0	0	0	0	0	0	0	0
Filifactor	0	0	0	0	0	0	0	0	0	0	0	0	0	0	0	0	0	0	0	0	0	0	0	0	0	0	0	0	0	0	0	0	0	0	0	0	0	0	0	0	0	0	0	0	0	0	0	0	0
Finegoldia	0	25	0	0	7	7	1	0	0	0	1	67	0	0	0	14	0	10	0	0	0	2	0	12	2	0	0	0	17	0	33	0	0	3	2	5	0	0	2	77	0	6	0	7	3	113	5	0	0
Flaviflexus	0	0	0	0	0	0	0	0	0	0	0	0	0	0	0	0	0	0	0	0	0	0	0	0	0	0	0	0	0	0	0	0	0	0	0	0	0	0	0	0	0	0	0	0	0	0	0	0	0
Flavisolibacter	0	0	0	0	0	0	0	0	0	0	0	0	0	0	0	0	0	0	0	0	0	0	0	0	0	0	0	0	0	0	0	0	0	0	0	0	0	0	0	0	0	0	0	0	0	0	0	0	0
Flavobacterium	0	0	0	0	0	0	0	0	0	0	0	0	0	0	0	0	0	0	0	0	0	0	0	0	0	0	0	0	0	0	0	0	0	0	0	0	0	0	0	0	0	0	0	0	0	0	0	0	0
Flavonifractor	0	0	0	0	0	0	0	0	0	0	0	0	0	0	0	0	0	0	0	0	0	0	0	0	0	0	0	0	0	0	0	0	0	0	0	0	0	0	0	0	0	0	0	0	0	0	0	0	0
Flectobacillus	0	0	0	0	0	0	0	0	0	0	0	0	0	0	0	0	0	0	0	0	0	0	0	0	0	0	0	0	0	0	0	0	0	0	0	0	0	0	0	0	0	0	0	0	0	0	0	0	0
Fluviimonas	0	0	0	0	0	0	0	0	0	0	0	0	0	0	0	0	0	0	0	0	0	0	0	0	0	0	0	0	0	0	0	0	0	0	0	0	0	0	0	0	0	0	0	0	0	0	0	0	0
Fretibacterium	0	0	0	0	0	0	0	0	0	0	0	0	0	0	0	0	0	0	0	0	0	0	0	0	0	0	0	0	0	0	0	0	0	0	0	0	0	0	0	0	0	0	0	0	0	0	0	0	0
Friedmanniella	0	0	0	0	0	0	0	0	0	0	0	0	0	0	0	0	0	0	0	0	0	0	0	0	0	0	0	0	0	0	0	0	0	0	0	0	0	0	0	0	0	0	0	0	0	0	0	0	0
Frondihabitans	0	0	0	0	0	0	0	0	0	0	0	0	0	0	0	0	0	0	0	0	0	0	0	0	0	0	0	0	0	0	0	0	0	0	0	0	0	0	0	0	0	0	0	0	0	0	0	0	0
Fusicatenibacter	0	0	0	0	0	0	0	0	0	0	0	0	0	0	0	0	0	5	0	0	0	0	0	0	0	0	0	0	0	0	0	0	0	0	0	0	0	0	0	0	0	0	0	0	0	0	0	0	0
Fusobacterium	0	0	0	0	0	0	0	0	0	0	0	0	0	0	0	0	0	0	0	7	0	0	0	0	0	0	0	0	0	0	0	0	0	0	0	0	0	0	0	10	0	1	0	0	1	0	0	0	0
Gaiella	0	0	0	0	0	0	0	0	0	0	0	0	0	0	0	0	0	0	0	0	0	0	0	0	0	0	0	0	0	0	0	0	0	0	0	0	0	0	0	0	0	0	0	0	0	0	0	0	0
Galbibacter	0	0	0	0	0	0	0	0	0	0	0	0	0	0	0	0	0	0	0	0	0	0	0	0	0	0	0	0	0	0	0	0	0	0	0	0	0	0	0	0	0	0	0	0	0	0	0	0	0
Gallicola	0	0	0	0	0	0	0	0	0	0	0	0	0	0	0	0	0	0	0	0	0	0	0	0	0	0	0	0	0	0	0	0	0	0	0	0	0	0	0	0	0	0	0	0	0	0	0	0	0
Gardnerella	4	0	3	0	2	20	7	0	0	15	1	0	0	4	0	0	1	0	1	0	0	4	0	0	0	0	3	0	0	1	0	0	0	0	0	0	3	0	2	0	0	0	2	1	0	0	0	1	0
Gemella	2	1	0	0	0	1	0	0	0	0	0	0	0	9	0	0	0	0	3	0	0	0	0	0	0	0	1	1	0	0	0	0	0	4	0	0	0	0	0	3	1	0	0	0	25	0	0	8	0
Geminicoccus	0	0	0	0	0	0	0	0	0	0	0	0	0	0	0	0	0	0	0	0	0	0	0	0	0	0	0	0	0	0	0	0	0	0	0	0	0	0	0	0	0	0	0	0	0	0	0	0	0
Gemmatimonas	0	0	0	0	0	0	0	0	0	0	0	0	0	0	0	0	0	0	0	0	0	0	0	0	0	0	0	0	0	0	0	0	0	0	0	0	0	0	0	0	0	0	0	0	0	0	0	0	0
Gemmiger	0	0	0	0	0	0	0	0	0	0	0	0	0	0	0	0	0	0	0	0	0	0	0	0	0	0	0	0	0	0	0	0	0	0	0	0	0	0	0	0	0	0	0	0	0	0	0	0	0
Gemmobacter	0	0	0	0	0	0	0	0	0	0	0	0	0	0	0	0	0	0	0	0	0	0	0	0	0	0	0	0	0	0	0	0	0	0	0	0	0	0	0	0	0	0	0	0	0	0	0	0	0
Geobacillus	0	0	0	0	0	0	0	0	0	0	0	0	0	0	0	0	0	0	0	0	0	0	0	0	0	0	0	0	0	0	0	0	0	0	0	0	0	0	0	0	0	0	0	0	0	0	0	0	0
Geobacter	0	0	0	0	0	0	0	0	0	0	0	0	0	0	0	0	0	0	0	0	0	0	0	0	0	0	0	0	0	0	0	0	0	0	0	0	0	0	0	0	0	0	0	0	0	0	0	0	0
Geodermatophilus	0	0	0	0	0	0	0	0	0	0	0	0	0	0	0	0	0	0	0	0	0	0	0	0	0	0	0	0	0	0	0	0	0	0	0	0	0	0	0	0	0	0	0	0	0	0	0	0	0
Georgenia	0	0	0	0	0	0	0	0	0	0	0	0	0	0	0	0	0	0	0	0	0	0	0	0	0	0	0	0	0	0	0	0	0	0	0	0	0	0	0	0	0	0	0	0	0	0	0	0	0
Geothermomicrobium	0	0	0	0	0	0	0	0	0	0	0	0	0	0	0	0	0	0	0	0	0	0	0	0	0	0	0	0	0	0	0	0	0	0	0	0	0	0	0	0	0	0	0	0	0	0	0	0	0
Geothrix	0	0	0	0	0	0	0	0	0	0	0	0	0	0	0	0	0	0	0	0	0	0	0	0	0	0	0	0	0	0	0	0	0	0	0	0	0	0	0	0	0	0	0	0	0	0	0	0	0
Gilvimarinus	0	0	0	0	0	0	0	0	0	0	0	0	0	0	0	0	0	0	0	0	0	0	0	0	0	0	0	0	0	0	0	0	0	0	0	0	0	0	0	0	0	0	0	0	0	0	0	0	0
Globicatella	0	0	0	0	0	0	0	0	0	0	0	0	0	0	0	0	0	0	0	0	0	0	0	0	0	0	0	0	0	0	0	0	0	0	0	0	0	0	0	0	0	0	0	0	0	0	0	0	0
Gluconobacter	0	0	0	0	0	0	0	0	0	0	0	0	0	0	0	0	0	0	0	0	0	0	0	0	0	0	0	0	0	0	0	0	0	0	0	0	0	0	0	0	0	0	0	0	0	0	0	0	0
Gordonia	0	0	0	0	0	0	0	0	0	0	0	0	0	0	0	0	0	0	0	0	0	0	0	0	0	0	0	0	0	0	0	0	0	0	0	0	0	0	0	0	0	0	0	0	0	1	0	0	0
Gordonibacter	0	0	0	0	0	0	0	0	0	0	0	0	0	0	0	0	0	0	0	0	0	0	0	0	0	0	0	0	0	0	0	0	0	0	0	0	0	0	0	0	0	0	0	0	0	0	0	0	0
Gp10	0	0	0	0	0	0	0	0	0	0	0	0	0	0	0	0	0	0	0	0	0	0	0	0	0	0	0	0	0	0	0	0	0	0	0	0	0	0	0	0	0	0	0	0	0	0	0	0	0
Gp13	0	0	0	0	0	0	0	0	0	0	0	0	0	0	0	0	0	0	0	0	0	0	0	0	0	0	0	0	0	0	0	0	0	0	0	0	0	0	0	0	0	0	0	0	0	0	0	0	0
Gp16	0	0	0	0	0	0	0	0	0	0	0	0	0	0	0	0	0	0	0	0	0	0	0	0	0	0	0	0	0	0	0	0	0	0	0	0	0	0	0	0	0	0	0	0	0	0	0	0	0
Gp3	0	0	0	0	0	0	0	0	0	0	0	0	0	0	0	0	0	0	0	0	0	0	0	0	0	0	0	0	0	0	0	0	0	0	0	0	0	0	0	0	0	0	0	0	0	0	0	0	0
Gp6	0	0	0	0	0	0	0	0	0	0	0	0	0	0	0	0	0	0	0	0	0	0	0	0	0	0	0	0	0	0	0	0	0	0	0	0	0	0	0	0	0	0	0	0	0	0	0	0	0
Gp7	0	0	0	0	0	0	0	0	0	0	0	0	0	0	0	0	0	0	0	0	0	0	0	0	0	0	0	0	0	0	0	0	0	0	0	0	0	0	0	0	0	0	0	0	0	0	0	0	0
GpI	0	0	0	0	0	0	0	0	0	0	0	0	0	0	0	0	0	0	0	0	0	0	0	0	0	0	0	0	0	0	0	0	0	0	0	0	0	0	0	0	0	0	0	0	0	0	0	0	0
GpIIa	0	0	0	0	0	0	0	0	0	0	0	0	0	0	0	0	0	0	0	0	0	0	0	0	0	0	0	0	0	0	0	0	0	0	0	0	0	0	0	0	0	0	0	0	0	0	0	0	0
Granulicatella	0	0	0	0	0	0	0	0	0	0	0	0	0	0	0	0	0	0	0	0	0	0	0	0	0	0	0	0	0	0	0	0	0	1	0	0	0	0	0	4	0	0	0	0	4	0	0	0	0
Granulicella	0	0	0	0	0	0	0	0	0	0	0	0	0	0	0	0	0	0	0	0	0	0	0	0	0	0	0	0	0	0	0	0	0	0	0	0	0	0	0	0	0	0	0	0	0	0	0	0	0
Gulbenkiania	0	0	0	0	0	0	0	0	0	0	0	0	0	0	0	0	0	0	0	0	0	0	0	0	0	0	0	0	0	0	0	0	0	0	0	0	0	0	0	0	0	0	0	0	0	0	0	0	0
Gulosibacter	0	0	0	0	0	0	0	0	0	0	0	0	0	0	0	0	0	0	0	0	0	0	0	0	0	0	0	0	0	0	0	0	0	0	0	0	0	0	0	0	0	0	0	0	0	0	0	0	0
Haematobacter	0	0	0	0	0	0	0	0	0	0	0	0	0	0	0	0	0	0	0	0	0	0	0	0	0	0	0	0	0	0	0	0	0	0	0	0	0	0	0	0	0	0	0	0	0	0	0	0	0
Haemophilus	0	0	0	0	0	0	0	0	0	0	0	0	0	0	0	0	0	0	0	0	0	0	0	0	0	0	0	0	0	0	0	0	0	0	0	0	0	0	0	0	0	0	0	0	0	0	0	0	0
Haliscomenobacter	0	0	0	0	0	0	0	0	0	0	0	0	0	0	0	0	0	0	0	0	0	0	0	0	0	0	0	0	0	0	0	0	0	0	0	0	0	0	0	0	0	0	0	0	0	0	0	0	0
Halomonas	0	0	0	0	0	0	0	0	0	0	0	0	0	0	0	0	0	0	0	0	0	0	0	0	0	0	0	0	0	0	0	0	0	0	0	0	0	0	0	0	0	0	0	0	0	0	0	0	0
Hathewaya	0	0	0	0	0	0	0	0	0	0	0	0	0	0	0	0	0	0	0	0	0	0	0	0	0	0	0	0	0	0	0	0	0	0	0	0	0	0	0	0	0	0	0	0	0	0	0	0	0
Helcobacillus	0	0	0	0	0	0	0	0	0	0	0	0	0	0	0	0	0	0	0	0	0	0	0	0	0	0	0	0	0	0	0	0	0	0	0	0	0	0	0	0	0	0	0	0	0	0	0	0	0
Helcococcus	0	0	0	0	0	0	0	0	0	0	0	0	0	0	0	0	0	0	0	0	0	0	0	3	0	0	0	0	0	0	0	0	0	0	0	0	0	0	0	0	0	0	0	0	0	0	0	0	0
Helicobacter	0	0	0	0	0	0	0	0	0	0	0	0	0	0	0	0	0	0	0	0	0	0	0	0	0	0	0	0	0	0	0	0	0	0	0	0	0	0	0	0	0	0	0	0	0	0	0	0	0
Herbaspirillum	0	0	0	0	0	0	0	0	0	0	0	0	0	0	0	0	0	0	0	0	0	0	0	0	0	0	0	0	0	0	0	0	0	0	0	0	0	0	0	0	0	0	0	0	0	0	0	0	0
Herpetosiphon	0	0	0	0	0	0	0	0	0	0	0	0	0	0	0	0	0	0	0	0	0	0	0	0	0	0	0	0	0	0	0	0	0	0	0	0	0	0	0	0	0	0	0	0	0	0	0	0	0
Holdemanella	0	0	0	0	0	0	0	0	0	0	0	0	0	0	0	0	0	0	0	0	0	0	0	0	0	0	0	0	0	0	0	0	0	0	0	0	0	0	0	0	0	0	0	0	0	0	0	0	0
Holdemania	0	0	0	0	0	0	0	0	0	0	0	0	0	0	0	0	0	1	0	0	0	0	0	0	0	0	0	0	0	0	0	0	0	0	0	0	0	0	0	0	0	0	0	0	0	0	0	0	0
Howardella	0	0	0	0	0	0	0	0	0	0	0	0	0	0	0	0	0	0	0	0	0	0	0	0	0	0	0	0	0	0	0	0	0	0	0	0	0	0	0	0	0	0	0	0	0	0	0	0	0
Hungatella	0	0	0	0	0	0	0	0	0	0	0	0	0	0	0	0	0	0	0	0	0	0	0	0	0	0	0	0	0	0	0	0	0	0	0	0	0	0	0	0	0	0	0	0	0	0	0	0	0
Hydrogenibacillus	0	0	0	0	0	0	0	0	0	0	0	0	0	0	0	0	0	0	0	0	0	0	0	0	0	0	0	0	0	0	0	0	0	0	0	0	0	0	0	0	0	0	0	0	0	0	0	0	0
Hydrogenispora	0	0	0	0	0	0	0	0	0	0	0	0	0	0	0	0	0	0	0	0	0	0	0	0	0	0	0	0	0	0	0	0	0	0	0	0	0	0	0	0	0	0	0	0	0	0	0	0	0
Hydrogenoanaerobacterium	0	0	0	0	0	0	0	0	0	0	0	0	0	0	0	0	0	0	0	0	0	0	0	0	0	0	0	0	0	0	0	0	0	0	0	0	0	0	0	0	0	0	0	0	0	0	0	0	0
Hydrogenophilus	0	0	0	0	0	0	0	0	0	0	0	0	0	0	0	0	0	0	0	0	0	0	0	0	0	0	0	0	0	0	0	0	0	0	0	0	0	0	0	0	0	0	0	0	0	0	0	0	0
Hydrotalea	0	0	0	0	0	0	0	0	0	0	0	0	0	0	0	0	0	0	0	0	0	0	0	0	0	0	0	0	0	0	0	0	0	0	0	0	0	0	0	0	0	0	0	0	0	0	0	0	0
Hymenobacter	0	0	0	0	0	0	0	0	0	0	0	0	0	0	0	0	0	0	0	0	0	0	0	0	0	0	0	0	0	0	0	0	0	0	0	0	0	0	0	0	0	0	0	0	0	0	0	0	0
Hyphomicrobium	0	0	0	0	0	0	0	0	0	0	0	0	0	0	0	0	0	0	0	0	0	0	0	0	0	0	0	0	0	0	0	0	0	0	0	0	0	0	0	0	0	0	0	0	0	0	0	0	0
Ilumatobacter	0	0	0	0	0	0	0	0	0	0	0	0	0	0	0	0	0	0	0	0	0	0	0	0	0	0	0	0	0	0	0	0	0	0	0	0	0	0	0	0	0	0	0	0	0	0	0	0	0
Intestinibacter	0	0	0	0	0	0	0	0	0	0	0	0	0	0	0	0	0	0	0	0	0	0	0	0	0	0	0	0	0	0	0	0	0	0	0	0	0	0	0	0	0	0	0	0	0	0	0	0	0
Intestinimonas	0	0	0	0	0	0	0	0	0	0	0	0	0	0	0	0	0	0	0	0	0	0	0	0	0	0	0	0	0	0	0	0	0	0	0	0	0	0	0	0	0	0	0	0	0	0	0	0	0
Intrasporangium	0	0	0	0	0	0	0	0	0	0	0	0	0	0	0	0	0	0	0	0	0	0	0	0	0	0	0	0	0	0	0	0	0	0	0	0	0	0	0	0	0	0	0	0	0	0	0	0	0
Isobaculum	0	0	0	0	0	0	0	0	0	0	0	0	0	0	0	0	0	0	0	0	0	0	0	0	0	0	0	0	0	0	0	0	0	0	0	0	0	0	0	0	0	0	0	0	0	0	0	0	0
Isoptericola	0	0	0	0	0	0	0	0	0	0	0	0	0	0	0	0	0	0	0	0	0	0	0	0	0	0	0	0	0	0	0	0	0	0	0	0	0	0	0	0	0	0	0	0	0	0	0	0	0
Janibacter	0	0	0	0	0	0	0	0	0	0	0	0	0	0	0	0	0	0	0	0	0	0	0	0	0	0	0	0	0	0	0	0	0	0	0	0	0	0	0	0	0	0	0	0	0	0	0	0	0
Janthinobacterium	0	0	0	0	0	0	0	0	0	0	0	0	0	0	0	0	0	0	0	0	0	0	0	0	0	0	0	0	0	0	1	0	0	0	0	0	0	0	0	0	0	0	0	0	0	0	0	0	0
Jeotgalicoccus	0	0	0	0	0	0	0	0	0	0	0	0	0	0	0	0	0	0	0	0	0	0	0	0	0	0	0	0	0	0	0	0	0	0	0	0	0	0	0	0	0	0	0	0	0	0	0	0	0
Jiangella	0	0	0	0	0	0	0	0	0	0	0	0	0	0	0	0	0	0	0	0	0	0	0	0	0	0	0	0	0	0	0	0	0	0	0	0	0	0	0	0	0	0	0	0	0	0	0	0	0
Johnsonella	0	0	0	0	0	0	0	0	0	0	0	0	0	0	0	0	0	0	0	0	0	0	0	0	0	0	0	0	0	0	0	0	0	0	0	0	0	0	0	0	0	0	0	0	0	0	0	0	0
Jonesia	0	0	0	0	0	0	0	0	0	0	0	0	0	0	0	0	0	0	0	0	0	0	0	0	0	0	0	0	0	0	0	0	0	0	0	0	0	0	0	0	0	0	0	0	0	0	0	0	0
Jonquetella	0	0	0	0	0	0	0	0	0	0	0	0	0	0	0	0	0	0	0	1	0	0	0	0	0	0	0	0	0	0	0	0	0	0	0	0	0	0	0	0	0	0	0	0	0	0	0	0	0
Kaistia	0	0	0	0	0	0	0	0	0	0	0	0	0	0	0	0	0	0	0	0	0	0	0	0	0	0	0	0	0	0	0	0	0	0	0	0	0	0	0	0	0	0	0	0	0	0	0	0	0
Kineococcus	0	0	0	0	0	0	0	0	0	0	0	0	0	0	0	0	0	0	0	0	0	0	0	0	0	0	0	0	0	0	0	0	0	0	0	0	0	0	0	0	0	0	0	0	0	0	0	0	0
Kineosporia	0	0	0	0	0	0	0	0	0	0	0	0	0	0	0	0	0	0	0	0	0	0	0	0	0	0	0	0	0	0	0	0	0	0	0	0	0	0	0	0	0	0	0	0	0	0	0	0	0
Kingella	0	0	0	0	0	0	0	0	0	0	0	0	0	0	0	0	0	0	0	0	0	0	0	0	0	0	0	0	0	0	0	0	0	0	0	0	0	0	0	0	0	0	0	0	0	0	0	0	0
Klebsiella	0	0	0	0	0	0	0	0	0	0	0	0	0	0	0	0	0	0	0	0	0	0	0	0	0	0	0	0	0	0	0	0	0	0	0	0	0	0	0	0	0	0	0	0	0	0	0	0	0
Knoellia	0	0	0	0	0	0	0	0	0	0	0	0	0	0	0	0	0	0	0	0	0	0	0	0	0	0	0	0	0	0	0	0	0	0	0	0	0	0	0	0	0	0	0	0	0	0	0	0	0
Kocuria	0	0	0	0	0	0	0	0	0	0	0	0	0	0	0	0	0	0	0	0	0	0	0	0	0	0	0	0	0	0	0	0	0	0	0	0	0	0	0	0	0	0	0	0	0	0	0	0	0
Kytococcus	0	0	0	0	0	0	0	0	0	0	0	0	0	0	0	0	0	0	0	0	0	0	0	0	0	0	0	0	0	0	0	0	0	0	0	0	0	0	0	0	0	0	0	0	0	0	0	0	0
Labilithrix	0	0	0	0	0	0	0	0	0	0	0	0	0	0	0	0	0	0	0	0	0	0	0	0	0	0	0	0	0	0	0	0	0	0	0	0	0	0	0	0	0	0	0	0	0	0	0	0	0
Lachnoanaerobaculum	0	0	0	0	0	0	0	0	0	0	0	0	0	0	0	0	0	0	0	0	0	0	0	0	0	0	0	0	0	0	0	0	0	0	0	0	0	0	0	0	0	0	0	0	0	0	0	0	0
Lachnospiracea_incertae_sedis	0	0	0	0	0	0	0	0	0	0	0	0	0	0	0	0	0	5	0	0	0	0	0	0	0	0	0	0	0	0	0	0	0	0	0	0	0	0	0	0	0	0	0	0	0	0	0	0	0
Lacibacter	0	0	0	0	0	0	0	0	0	0	0	0	0	0	0	0	0	0	0	0	0	0	0	0	0	0	0	0	0	0	0	0	0	0	0	0	0	0	0	0	0	0	0	0	0	0	0	0	0
Lactobacillus	40	414	486	484	434	297	282	474	463	1	469	312	474	165	498	433	485	2	5	450	478	484	498	226	480	401	360	436	176	495	315	493	500	402	453.5	8	259	498	461	26	396	0	444	343	11	4	455	362	500
Lactococcus	0	0	0	0	0	1	0	0	0	1	0	0	0	0	0	0	0	3	0	0	0	0	0	0	0	0	0	0	0	0	0	0	0	0	0	1	0	0	0	0	0	0	0	0	0	0	0	0	0
Lactonifactor	0	0	0	0	0	0	0	0	0	0	0	0	0	0	0	0	0	0	0	0	0	0	0	0	0	0	0	0	0	0	0	0	0	0	0	0	0	0	0	0	0	0	0	0	0	0	0	0	0
Larkinella	0	0	0	0	0	0	0	0	0	0	0	0	0	0	0	0	0	0	0	0	0	0	0	0	0	0	0	0	0	0	0	0	0	0	0	0	0	0	0	0	0	0	0	0	0	0	0	0	0
Lautropia	0	0	0	0	0	0	0	0	0	0	0	0	0	0	0	0	0	0	0	0	0	0	0	0	0	0	0	0	0	0	0	0	0	0	0	0	0	0	0	0	0	0	0	0	0	0	0	0	0
Legionella	0	0	0	0	0	0	0	0	0	0	0	0	0	0	0	0	0	0	0	0	0	0	0	0	0	0	0	0	0	0	0	0	0	0	0	0	0	0	0	0	0	0	0	0	0	0	0	0	0
Leptotrichia	0	0	0	0	0	0	0	0	0	0	0	0	0	0	0	0	0	0	0	0	0	0	0	0	0	0	0	0	0	0	0	0	0	0	0	0	0	0	0	0	0	0	0	0	0	0	0	0	0
Leucobacter	0	0	0	0	0	0	0	0	0	0	0	0	0	0	0	0	0	0	0	0	0	0	0	0	0	0	0	0	0	0	0	0	0	0	0	0	0	0	0	0	0	0	0	0	0	0	0	0	0
Leuconostoc	0	0	0	0	0	0	0	0	0	0	0	0	0	0	0	0	0	0	0	0	0	0	0	0	0	0	0	0	0	0	0	0	0	0	0	0	0	0	0	0	0	0	0	0	0	0	0	0	0
Limnohabitans	0	0	0	0	0	0	0	0	0	0	0	0	0	0	0	0	0	0	0	0	0	0	0	0	0	0	0	0	0	0	0	0	0	0	0	0	0	0	0	0	0	0	0	0	0	0	0	0	0
Litorilinea	0	0	0	0	0	0	0	0	0	0	0	0	0	0	0	0	0	0	0	0	0	0	0	0	0	0	0	0	0	0	0	0	0	0	0	0	0	0	0	0	0	0	0	0	0	0	0	0	0
Luteibacter	0	0	0	0	0	0	0	0	0	0	0	0	0	0	0	0	0	0	0	0	0	0	0	0	0	0	0	0	0	0	0	0	0	0	0	0	0	0	0	0	0	0	0	0	0	0	0	0	0
Luteimonas	0	0	0	0	0	0	0	0	0	0	0	0	0	0	0	0	0	0	0	0	0	0	0	0	0	0	0	0	0	0	0	0	0	0	0	0	0	0	0	0	0	0	0	0	0	0	0	0	0
Luteococcus	0	0	0	0	0	0	0	0	0	0	0	0	0	0	0	0	0	0	0	0	0	0	0	0	0	0	0	0	0	0	0	0	0	0	0	0	0	0	0	0	0	0	0	0	0	0	0	0	0
Luteolibacter	0	0	0	0	0	0	0	0	0	0	0	0	0	0	0	0	0	0	0	0	0	0	0	0	0	0	0	0	0	0	0	0	0	0	0	0	0	0	0	0	0	0	0	0	0	0	0	0	0
Lysinibacillus	0	0	0	0	0	0	0	0	0	0	0	0	0	0	0	0	0	0	0	0	0	0	0	0	0	0	0	0	0	0	0	0	0	0	0	0	0	0	0	0	0	0	0	0	0	0	0	0	0
Lysobacter	0	0	0	0	0	0	0	0	0	0	0	0	0	0	0	0	0	0	0	0	0	0	0	0	0	0	0	0	0	0	0	0	0	0	0	0	0	0	0	0	0	0	0	0	0	0	0	0	0
Macellibacteroides	0	0	0	0	0	0	0	0	0	0	0	0	0	0	0	0	0	0	0	0	0	0	0	0	0	0	0	0	0	0	0	0	0	0	0	0	0	0	0	0	0	0	0	0	0	0	0	0	0
Macrococcus	0	0	0	0	0	0	0	0	0	0	0	0	0	0	0	0	0	0	0	0	0	0	0	0	0	0	0	0	0	0	0	0	0	0	0	0	0	0	0	0	0	0	0	0	0	0	0	0	0
Magnetospirillum	0	0	0	0	0	0	0	0	0	0	0	0	0	0	0	0	0	0	0	0	0	0	0	0	0	0	0	0	0	0	0	0	0	0	0	0	0	0	0	0	0	0	0	0	0	0	0	0	0
Mannheimia	0	0	0	0	0	0	0	0	0	0	0	0	0	0	0	0	0	0	0	0	0	0	0	0	0	0	0	0	0	0	0	0	0	0	0	0	0	0	0	0	0	0	0	0	0	0	0	0	0
Maribacter	0	0	0	0	0	0	0	0	0	0	0	0	0	0	0	0	0	0	0	0	0	0	0	0	0	0	0	0	0	0	0	0	0	0	0	0	0	0	0	0	0	0	0	0	0	0	0	0	0
Marinifilum	0	0	0	0	0	0	0	0	0	0	0	0	0	0	0	0	0	0	0	0	0	0	0	0	0	0	0	0	0	0	0	0	0	0	0	0	0	0	0	0	0	0	0	0	0	0	0	0	0
Marinococcus	0	0	0	0	0	0	0	0	0	0	0	0	0	0	0	0	0	0	0	0	0	0	0	0	0	0	0	0	0	0	0	0	0	0	0	0	0	0	0	0	0	0	0	0	0	0	0	0	0
Marinomonas	0	0	0	0	0	0	0	0	0	0	0	0	0	0	0	0	0	0	0	0	0	0	0	0	0	0	0	0	0	0	0	0	0	0	0	0	0	0	0	0	0	0	0	0	0	0	0	0	0
Marmoricola	0	0	0	0	0	0	0	0	0	0	0	0	0	0	0	0	0	0	0	0	0	0	0	0	0	0	0	0	0	0	0	0	0	0	0	0	0	0	0	0	0	0	0	0	0	0	0	0	0
Martelella	0	0	0	0	0	0	0	0	0	0	0	0	0	0	0	0	0	0	0	0	0	0	0	0	0	0	0	0	0	0	0	0	0	0	0	0	0	0	0	0	0	0	0	0	0	0	0	0	0
Massilia	0	0	0	0	0	0	0	0	0	0	0	0	0	0	0	0	0	0	0	0	0	0	0	0	0	0	0	0	0	0	0	0	0	0	0	0	0	0	0	0	0	0	0	0	0	0	0	0	0
Megamonas	0	0	0	0	0	0	0	0	0	0	0	0	0	0	0	0	0	0	0	0	0	0	0	0	0	0	0	0	0	0	0	0	0	0	0	0	0	0	0	0	0	0	0	0	0	0	0	0	0
Megasphaera	2	0	0	0	0	0	0	0	0	97	0	0	0	1	0	0	0	0	1	0	0	0	0	0	0	27	7	0	0	0	0	0	0	0	0	0	59	0	0	0	0	0	0	0	0	0	0	0	0
Meiothermus	0	0	0	0	0	0	0	0	0	0	0	0	0	0	0	0	0	0	0	0	0	0	0	0	0	0	0	0	0	0	0	0	0	0	0	0	0	0	0	0	0	0	0	0	0	0	0	0	0
Melaminivora	0	0	0	0	0	0	0	0	0	0	0	0	0	0	0	0	0	0	0	0	0	0	0	0	0	0	0	0	0	0	0	0	0	0	0	0	0	0	0	0	0	0	0	0	0	0	0	0	0
Mesorhizobium	0	0	0	0	0	0	0	0	0	0	0	0	0	0	0	0	0	0	0	0	0	0	0	0	0	0	0	0	0	0	0	0	0	0	0	0	0	0	0	0	0	0	0	0	0	0	0	0	0
Methanobrevibacter	0	0	0	0	0	0	0	0	0	0	0	0	0	0	0	0	0	0	0	0	0	0	0	0	0	0	0	0	0	0	0	0	0	0	0	0	0	0	0	0	0	0	0	0	0	0	0	0	0
Methanomassiliicoccus	0	0	0	0	0	0	0	0	0	0	0	0	0	0	0	0	0	0	0	0	0	0	0	0	0	0	0	0	0	0	0	0	0	0	0	0	0	0	0	0	0	0	0	0	0	0	0	0	0
Methanosphaera	0	0	0	0	0	0	0	0	0	0	0	0	0	0	0	0	0	0	0	0	0	0	0	0	0	0	0	0	0	0	0	0	0	0	0	0	0	0	0	0	0	0	0	0	0	0	0	0	0
Methylobacillus	0	0	0	0	0	0	0	0	0	0	0	0	0	0	0	0	0	0	0	0	0	0	0	0	0	0	0	0	0	0	0	0	0	0	0	0	0	0	0	0	0	0	0	0	0	0	0	0	0
Methylobacterium	0	0	0	0	0	0	0	0	0	0	0	0	0	0	0	0	0	0	0	0	0	0	0	0	0	0	0	0	0	0	0	0	0	0	0	0	0	0	0	0	0	0	0	0	0	0	0	0	0
Methylocystis	0	0	0	0	0	0	0	0	0	0	0	0	0	0	0	0	0	0	0	0	0	0	0	0	0	0	0	0	0	0	0	0	0	0	0	0	0	0	0	0	0	0	0	0	0	0	0	0	0
Methylophilus	0	0	0	0	0	0	0	0	0	0	0	0	0	0	0	0	0	0	0	0	0	0	0	0	0	0	0	0	0	0	0	0	0	0	0	0	0	0	0	0	0	0	0	0	0	0	0	0	0
Methyloversatilis	0	0	0	0	0	0	0	0	0	0	0	0	0	0	0	0	0	0	0	0	0	0	0	0	0	0	0	0	0	0	0	0	0	0	0	0	0	0	0	0	0	0	0	0	0	0	0	0	0
Microbacterium	0	0	0	0	0	0	0	0	0	0	0	0	0	0	0	0	0	0	0	0	0	0	0	0	0	0	0	0	0	0	0	0	0	0	0	0	0	0	0	0	0	0	0	0	0	0	0	0	0
Microcella	0	0	0	0	0	0	0	0	0	0	0	0	0	0	0	0	0	0	0	0	0	0	0	0	0	0	0	0	0	0	0	0	0	0	0	0	0	0	0	0	0	0	0	0	0	0	0	0	0
Micrococcus	0	0	0	0	0	0	0	0	0	0	0	0	0	0	0	0	0	0	0	0	0	0	0	0	0	0	0	0	0	0	0	0	0	0	0	0	0	0	0	0	0	0	0	0	0	0	0	0	0
Microvirga	0	0	0	0	0	0	0	0	0	0	0	0	0	0	0	0	0	0	0	0	0	0	0	0	0	0	0	0	0	0	0	0	0	0	0	0	0	0	0	0	0	0	0	0	0	0	0	0	0
Millisia	0	0	0	0	0	0	0	0	0	0	0	0	0	0	0	0	0	0	0	0	0	0	0	0	0	0	0	0	0	0	0	0	0	0	0	0	0	0	0	0	0	0	0	0	0	0	0	0	0
Mitsuokella	0	0	0	0	0	0	0	0	0	0	0	0	0	0	0	0	0	0	0	0	0	0	0	0	0	0	0	0	0	0	0	0	0	0	0	0	0	0	0	0	0	0	0	0	0	0	0	0	0
Mobiluncus	0	0	0	0	0	0	0	0	0	1	0	0	0	5	0	1	0	0	4	3	0	0	0	0	0	0	0	0	0	0	0	0	0	0	0	0	0	0	0	0	0	0	0	2	0	1	0	0	0
Modestobacter	0	0	0	0	0	0	0	0	0	0	0	0	0	0	0	0	0	0	0	0	0	0	0	0	0	0	0	0	0	0	0	0	0	0	0	0	0	0	0	0	0	0	0	0	0	0	0	0	0
Mogibacterium	0	0	0	0	0	0	0	0	0	0	0	0	0	0	0	0	0	0	0	0	0	0	0	0	0	0	0	0	0	0	0	0	0	0	0	0	0	0	0	0	0	0	0	0	0	0	0	0	0
Moheibacter	0	0	0	0	0	0	0	0	0	0	0	0	0	0	0	0	0	0	0	0	0	0	0	0	0	0	0	0	0	0	0	0	0	0	0	0	0	0	0	0	0	0	0	0	0	0	0	0	0
Moraxella	0	0	0	0	0	0	0	0	0	0	0	0	0	0	0	0	0	0	0	0	0	0	0	0	0	0	0	0	0	0	0	0	0	0	0	0	0	0	0	0	0	0	0	0	0	0	0	0	0
Morganella	0	0	0	0	0	0	0	0	0	0	0	0	0	0	0	0	0	0	0	0	0	0	0	0	0	0	0	0	0	0	0	0	0	0	0	0	0	0	0	0	0	0	0	0	0	0	0	0	0
Morococcus	0	0	0	0	0	0	0	0	0	0	0	0	0	0	0	0	0	0	0	0	0	0	0	0	0	0	0	0	0	0	0	0	0	0	0	0	0	0	0	0	0	0	0	0	0	0	0	0	0
Moryella	0	0	0	0	0	0	0	0	0	0	0	0	0	0	0	0	0	0	1	0	0	0	0	0	0	0	0	0	0	0	0	0	0	0	0	0	0	0	0	0	0	0	0	0	0	0	0	0	0
Mucilaginibacter	0	0	0	0	0	0	0	0	0	0	0	0	0	0	0	0	0	0	0	0	0	0	0	0	0	0	0	0	0	0	0	0	0	0	0	0	0	0	0	0	0	0	0	0	0	0	0	0	0
Murdochiella	0	0	0	0	0	0	0	0	0	0	0	0	0	0	0	0	0	0	0	0	0	0	0	1	0.5	0	0	0	0	0	0	0	0	0	0	0	0	0	0	3	0	0	0	0	0	0	0	0	0
Mycobacterium	0	0	0	0	0	0	0	0	0	0	0	0	0	0	0	0	0	0	0	0	0	0	0	0	0	0	0	0	0	0	0	0	0	0	0	0	0	0	0	0	0	0	0	0	0	0	0	0	0
Mycoplasma	1	0	0	0	0	0	0	0	0	0	0	0	0	0	0	0	0	0	0	0	0	0	0	0	0	0	0	0	0	0	0	0	0	1	0	0	0	0	0	0	0	0	0	0	0	0	0	0	0
Negativicoccus	0	0	0	0	0	1	0	0	0	0	0	0	0	0	0	0	0	0	0	0	0	0	0	1	0	0	0	0	0	0	0	0	0	0	0	0	0	0	0	1	0	0	0	0	0	0	0	0	0
Neisseria	0	0	0	1	0	0	0	0	0	0	0	0	0	0	0	0	0	0	0	0	0	0	0	0	0	0	0	0	0	0	0	0	0	0	0	0	0	0	0	21	0	0	0	0	1	0	0	0	0
Neochlamydia	0	0	0	0	0	0	0	0	0	0	0	0	0	0	0	0	0	0	0	0	0	0	0	0	0	0	0	0	0	0	0	0	0	0	0	0	0	0	0	0	0	0	0	0	0	0	0	0	0
Neorhizobium	0	0	0	0	0	0	0	0	0	0	0	0	0	0	0	0	0	0	0	0	0	0	0	0	0	0	0	0	0	0	0	0	0	0	0	0	0	0	0	0	0	0	0	0	0	0	0	0	0
Neptunomonas	0	0	0	0	0	0	0	0	0	0	0	0	0	0	0	0	0	0	0	0	0	0	0	0	0	0	0	0	0	0	0	0	0	0	0	0	0	0	0	0	0	0	0	0	0	0	0	0	0
Nesterenkonia	0	0	0	0	0	0	0	0	0	0	0	0	0	0	0	0	0	0	0	0	0	0	0	0	0	0	0	0	0	0	0	0	0	0	0	0	0	0	0	0	0	0	0	0	0	0	0	0	0
Nevskia	0	0	0	0	0	0	0	0	0	0	0	0	0	0	0	0	0	0	0	0	0	0	0	0	0	0	0	0	0	0	0	0	0	0	0	0	0	0	0	0	0	0	0	0	0	0	0	0	0
Niabella	0	0	0	0	0	0	0	0	0	0	0	0	0	0	0	0	0	0	0	0	0	0	0	0	0	0	0	0	0	0	0	0	0	0	0	0	0	0	0	0	0	0	0	0	0	0	0	0	0
Nibribacter	0	0	0	0	0	0	0	0	0	0	0	0	0	0	0	0	0	0	0	0	0	0	0	0	0	0	0	0	0	0	0	0	0	0	0	0	0	0	0	0	0	0	0	0	0	0	0	0	0
Nitrososphaera	0	0	0	0	0	0	0	0	0	0	0	0	0	0	0	0	0	0	0	0	0	0	0	0	0	0	0	0	0	0	0	0	0	0	0	0	0	0	0	0	0	0	0	0	0	0	0	0	0
Nitrospira	0	0	0	0	0	0	0	0	0	0	0	0	0	0	0	0	0	0	0	0	0	0	0	0	0	0	0	0	0	0	0	0	0	0	0	0	0	0	0	0	0	0	0	0	0	0	0	0	0
Niveispirillum	0	0	0	0	0	0	0	0	0	0	0	0	0	0	0	0	0	0	0	0	0	0	0	0	0	0	0	0	0	0	0	0	0	0	0	0	0	0	0	0	0	0	0	0	0	0	0	0	0
Nocardioides	0	0	0	0	0	0	0	0	0	0	0	0	0	0	0	0	0	0	0	0	0	0	0	0	0	0	0	0	0	0	0	0	0	0	0	0	0	0	0	0	0	0	0	0	0	0	0	0	0
Nonlabens	0	0	0	0	0	0	0	0	0	0	0	0	0	0	0	0	0	0	0	0	0	0	0	0	0	0	0	0	0	0	0	0	0	0	0	0	0	0	0	0	0	0	0	0	0	0	0	0	0
Nosocomiicoccus	0	0	0	0	0	0	0	0	0	0	0	0	0	0	0	0	0	0	0	0	0	0	0	0	0	0	0	0	0	0	0	0	0	0	0	0	0	0	0	0	0	0	0	0	0	0	0	0	0
Noviherbaspirillum	0	0	0	0	0	0	0	0	0	0	0	0	0	0	0	0	0	0	0	0	0	0	0	0	0	0	0	0	0	0	0	0	0	0	0	0	0	0	0	0	0	0	0	0	0	0	0	0	0
Novispirillum	0	0	0	0	0	0	0	0	0	0	0	0	0	0	0	0	0	0	0	0	0	0	0	0	0	0	0	0	0	0	0	0	0	0	0	0	0	0	0	0	0	0	0	0	0	0	0	0	0
Novosphingobium	0	0	0	0	0	0	0	0	0	0	0	0	0	0	0	0	0	0	0	0	0	0	0	0	0	0	0	0	0	0	0	0	0	0	0	0	0	0	0	0	0	0	0	0	0	0	0	0	0
Ochrobactrum	0	0	0	0	0	0	0	0	0	0	0	0	0	0	0	0	0	0	0	0	0	0	0	0	0	0	0	0	0	0	0	0	0	0	0	0	0	0	0	0	0	0	0	0	0	0	0	0	0
Odoribacter	0	0	0	0	0	0	0	0	0	0	0	0	0	0	0	0	0	0	0	0	0	0	0	0	0	0	0	0	0	0	0	0	0	0	0	0	0	0	0	0	0	0	0	0	0	0	0	0	0
Oerskovia	0	0	0	0	0	0	0	0	0	0	0	0	0	0	0	0	0	0	0	0	0	0	0	0	0	0	0	0	0	0	0	0	0	0	0	0	0	0	0	0	0	0	0	0	0	0	0	0	0
Oligella	0	0	0	0	0	0	0	0	0	0	0	0	0	0	0	0	0	0	0	0	0	0	0	0	0	0	0	0	0	0	0	0	0	0	0	0	0	0	0	0	0	0	0	0	0	0	0	0	0
Oligotropha	0	0	0	0	0	0	0	0	0	0	0	0	0	0	0	0	0	0	0	0	0	0	0	0	0	0	0	0	0	0	0	0	0	0	0	0	0	0	0	0	0	0	0	0	0	0	0	0	0
Olivibacter	0	0	0	0	0	0	0	0	0	0	0	0	0	0	0	0	0	0	0	0	0	0	0	0	0	0	0	0	0	0	0	0	0	0	0	0	0	0	0	0	0	0	0	0	0	0	0	0	0
Olsenella	0	0	0	0	0	0	0	0	0	0	0	0	0	0	0	0	0	0	0	0	0	0	0	0	0	0	0	0	0	0	0	0	0	0	0	0	0	0	0	0	0	0	0	0	0	0	0	0	0
Opitutus	0	0	0	0	0	0	0	0	0	0	0	0	0	0	0	0	0	0	0	0	0	0	0	0	0	0	0	0	0	0	0	0	0	0	0	0	0	0	0	0	0	0	0	0	0	0	0	0	0
Oribacterium	0	0	0	0	0	0	0	0	0	0	0	0	0	0	0	0	0	0	0	0	0	0	0	0	0	0	0	0	0	0	0	0	0	0	0	0	0	0	0	0	0	0	0	0	0	0	0	0	0
Ornithinimicrobium	0	0	0	0	0	0	0	0	0	0	0	0	0	0	0	0	0	0	0	0	0	0	0	0	0	0	0	0	0	0	0	0	0	0	0	0	0	0	0	0	0	0	0	0	0	0	0	0	0
Oscillibacter	0	0	0	0	0	0	0	0	0	0	0	0	0	0	0	0	0	1	0	0	0	0	0	0	0	0	0	0	0	0	0	0	0	0	0	0	0	0	0	0	0	0	0	0	0	0	0	0	0
Ottowia	0	0	0	0	0	0	0	0	0	0	0	0	0	0	0	0	0	0	0	0	0	0	0	0	0	0	0	0	0	0	0	0	0	0	0	0	0	0	0	0	0	0	0	0	0	0	0	0	0
Pacearchaeota_Incertae_Sedis_AR13	0	0	0	0	0	0	0	0	0	0	0	0	0	0	0	0	0	0	0	0	0	0	0	0	0	0	0	0	0	0	0	0	0	0	0	0	0	0	0	0	0	0	0	0	0	0	0	0	0
Paenibacillus	0	0	0	0	0	0	0	0	0	0	0	0	0	0	0	0	2	0	0	0	0	0	0	0	0	0	0	0	0	0	0	0	0	0	0	0	0	0	0	0	0	0	0	0	0	0	0	0	0
Paludibacter	0	0	0	0	0	0	0	0	0	0	0	0	0	0	0	0	0	0	0	0	0	0	0	0	0	0	0	0	0	0	0	0	0	0	0	0	0	0	0	0	0	0	0	0	0	0	0	0	0
Panacagrimonas	0	0	0	0	0	0	0	0	0	0	0	0	0	0	0	0	0	0	0	0	0	0	0	0	0	0	0	0	0	0	0	0	0	0	0	0	0	0	0	0	0	0	0	0	0	0	0	0	0
Pandoraea	0	0	0	0	0	0	0	0	0	0	0	0	0	0	0	0	0	0	0	0	0	0	0	0	0	0	0	0	0	0	0	0	0	0	0	0	0	0	0	0	0	0	0	0	0	0	0	0	0
Pantoea	0	0	0	0	0	0	0	0	0	0	0	0	0	0	0	0	1	0	0	0	0	0	0	0	0	0	0	0	0	0	0	0	0	0	0	0	0	0	0	0	0	0	0	0	0	0	0	0	0
Parabacteroides	0	0	0	0	0	0	0	0	0	0	0	0	0	0	0	0	0	1	0	0	0	0	0	0	0	0	0	0	0	0	0	0	0	0	0	0	0	0	0	0	0	0	0	0	0	0	0	0	0
Parablastomonas	0	0	0	0	0	0	0	0	0	0	0	0	0	0	0	0	0	0	0	0	0	0	0	0	0	0	0	0	0	0	0	0	0	0	0	0	0	0	0	0	0	0	0	0	0	0	0	0	0
Paracoccus	0	0	0	0	0	0	0	0	0	0	0	0	0	0	0	0	0	0	0	0	0	0	0	0	0	0	0	0	0	0	0	0	0	0	0	0	0	0	0	0	0	0	0	0	0	0	0	0	0
Paraeggerthella	0	0	0	0	0	0	0	0	0	0	0	0	0	0	0	0	0	0	0	0	0	0	0	0	0	0	0	0	0	0	0	0	0	0	0	0	0	0	0	0	0	0	0	0	0	0	0	0	0
Paraglaciecola	0	0	0	0	0	0	0	0	0	0	0	0	0	0	0	0	0	0	0	0	0	0	0	0	0	0	0	0	0	0	0	0	0	0	0	0	0	0	0	0	0	0	0	0	0	0	0	0	0
Paraprevotella	0	0	0	0	0	0	0	0	0	0	0	0	0	0	0	0	0	0	0	0	0	0	0	0	0	0	0	0	0	0	0	0	0	0	0	0	0	0	0	0	0	0	0	0	0	0	0	0	0
Parasegetibacter	0	0	0	0	0	0	0	0	0	0	0	0	0	0	0	0	0	0	0	0	0	0	0	0	0	0	0	0	0	0	0	0	0	0	0	0	0	0	0	0	0	0	0	0	0	0	0	0	0
Parasutterella	0	0	0	0	0	0	0	0	0	0	0	0	0	0	0	0	0	1	0	0	0	0	0	0	0	0	0	0	0	0	0	0	0	0	0	0	0	0	0	0	0	0	0	0	0	0	0	0	0
Parcubacteria_genera_incertae_sedis	0	0	0	0	0	0	0	0	0	0	0	0	0	0	0	0	0	0	0	0	0	0	0	0	0	0	0	0	0	0	0	0	0	0	0	0	0	0	0	0	0	0	0	0	0	0	0	0	0
Parvibacter	0	0	0	0	0	0	0	0	0	0	0	0	0	0	0	0	0	0	0	0	0	0	0	0	0	0	0	0	0	0	0	0	0	0	0	0	0	0	0	0	0	0	0	0	0	0	0	0	0
Parvimonas	20	0	0	1	0	0	0	0	0	34	0	0	0	24	0	0	0	0	4	2	0	0	0	0	0	0	3	0	0	0	0	0	0	0	0	0	3	0	0	1	0	0	0	0	0	0	0	1	0
Pasteurella	0	0	0	0	0	0	0	0	0	0	0	0	0	0	0	0	0	0	0	0	0	0	0	0	0	0	0	0	0	0	0	0	0	0	0	0	0	0	0	0	0	0	0	0	308	0	0	0	0
Patulibacter	0	0	0	0	0	0	0	0	0	0	0	0	0	0	0	0	0	0	0	0	0	0	0	0	0	0	0	0	0	0	0	0	0	0	0	0	0	0	0	0	0	0	0	0	0	0	0	0	0
Pediococcus	0	0	0	0	0	0	0	0	0	0	0	0	0	0	0	0	0	0	0	0	0	0	0	0	0	0	0	0	0	0	0	0	0	0	0	0	0	0	0	0	0	0	0	0	0	0	0	0	0
Pedobacter	0	0	0	0	0	0	0	0	0	0	0	0	0	0	0	0	0	0	0	0	0	0	0	0	0	0	0	0	0	1	0	0	0	0	0	0	0	0	0	0	0	0	0	0	0	0	0	0	0
Pedomicrobium	0	0	0	0	0	0	0	0	0	0	0	0	0	0	0	0	0	0	0	0	0	0	0	0	0	0	0	0	0	0	0	0	0	0	0	0	0	0	0	0	0	0	0	0	0	0	0	0	0
Pelistega	0	0	0	0	0	0	0	0	0	0	0	0	0	0	0	0	0	0	0	0	0	0	0	0	0	0	0	0	0	0	0	0	0	0	0	0	0	0	0	0	0	0	0	0	0	0	0	0	0
Pelomonas	0	0	0	0	0	0	0	0	0	0	0	0	0	0	0	0	0	0	0	0	0	0	0	0	0	0	0	0	0	0	1	0	0	0	0	0	0	0	0	0	0	0	0	0	0	0	0	0	0
Pelosinus	0	0	0	0	0	0	0	0	0	0	0	0	0	0	0	0	0	0	0	0	0	0	0	0	0	0	0	0	0	0	0	0	0	0	0	0	0	0	0	0	0	0	0	0	0	0	0	0	0
Peptococcus	0	0	0	0	0	0	0	0	0	0	0	0	0	0	0	0	0	0	0	0	0	0	0	0	0	0	0	0	0	0	0	0	0	0	0	0	0	0	0	0	0	0	0	0	0	0	0	0	0
Peptoniphilus	3	4	1	0	0	12	0	0	0	7	0	20	2	1	0	10	0	5	5	4	0	0	0	44	2	0	1	0	1	0	36	0	0	1	1	1	0	0	0	51	0	2	0	21	1	8	2	0	0
Peptostreptococcaceae_incertae_sedis	0	0	0	0	0	0	0	0	0	0	0	0	0	0	0	0	0	0	0	0	0	0	0	0	0	0	0	0	0	0	0	0	0	0	0	0	0	0	0	0	0	0	0	0	0	0	0	0	0
Peptostreptococcus	0	0	0	0	0	13	0	0	0	0	0	1	0	0	0	0	0	5	2	1	0	0	0	0	0	0	0	0	0	0	0	0	0	4	0	0	0	0	0	0	0	0	0	0	0	0	0	0	0
Peredibacter	0	0	0	0	0	0	0	0	0	0	0	0	0	0	0	0	0	0	0	0	0	0	0	0	0	0	0	0	0	0	0	0	0	0	0	0	0	0	0	0	0	0	0	0	0	0	0	0	0
Petrimonas	0	0	0	0	0	0	0	0	0	0	0	0	0	0	0	0	0	0	0	0	0	0	0	0	0	0	0	0	0	0	0	0	0	0	0	0	0	0	0	0	0	0	0	0	0	0	0	0	0
Petrobacter	0	0	0	0	0	0	0	0	0	0	0	0	0	0	0	0	0	0	0	0	0	0	0	0	0	0	0	0	0	0	0	0	0	0	0	0	0	0	0	0	0	0	0	0	0	0	0	0	0
Phascolarctobacterium	0	0	0	0	0	0	0	0	0	0	0	0	0	0	0	0	0	1	0	0	0	0	0	0	0	0	0	0	0	0	0	0	0	0	0	0	0	0	0	0	0	0	0	0	0	0	0	0	0
Phenylobacterium	0	0	0	0	0	0	0	0	0	0	0	0	0	0	0	0	0	0	0	0	0	0	0	0	0	0	0	0	0	0	0	0	0	0	0	0	0	0	0	0	0	0	0	0	0	0	0	0	0
Phocaeicola	0	0	0	0	0	0	0	0	0	0	0	0	0	0	0	0	0	0	0	0	0	0	0	0	0	0	0	0	0	0	0	0	0	0	0	0	0	0	0	0	0	0	0	0	0	0	0	0	0
Photobacterium	0	0	0	0	0	0	0	0	0	0	0	0	0	0	0	0	0	0	0	0	0	0	0	0	0	0	0	0	0	0	0	0	0	0	0	0	0	0	0	0	0	0	0	0	0	0	0	0	0
Phreatobacter	0	0	0	0	0	0	0	0	0	0	0	0	0	0	0	0	0	0	0	0	0	0	0	0	0	0	0	0	0	0	0	0	0	0	0	0	0	0	0	0	0	0	0	0	0	0	0	0	0
Phycicoccus	0	0	0	0	0	0	0	0	0	0	0	0	0	0	0	0	0	0	0	0	0	0	0	0	0	0	0	0	0	0	0	0	0	0	0	0	0	0	0	0	0	0	0	0	0	0	0	0	0
Phyllobacterium	0	0	0	0	0	0	0	0	0	0	0	0	0	0	0	0	0	0	0	0	0	0	0	0	0	0	0	0	0	0	0	0	0	0	0	0	0	0	0	0	0	0	0	0	0	0	0	0	0
Pigmentiphaga	0	0	0	0	0	0	0	0	0	0	0	0	0	0	0	0	0	0	0	0	0	0	0	0	0	0	0	0	0	0	0	0	0	0	0	0	0	0	0	0	0	0	0	0	0	0	0	0	0
Pirellula	0	0	0	0	0	0	0	0	0	0	0	0	0	0	0	0	0	0	0	0	0	0	0	0	0	0	0	0	0	0	0	0	0	0	0	0	0	0	0	0	0	0	0	0	0	0	0	0	0
Planifilum	0	0	0	0	0	0	0	0	0	0	0	0	0	0	0	0	0	0	0	0	0	0	0	0	0	0	0	0	0	0	0	0	0	0	0	0	0	0	0	0	0	0	0	0	0	0	0	0	0
Planomicrobium	0	0	0	0	0	0	0	0	0	0	0	0	0	0	0	0	0	0	0	0	0	0	0	0	0	0	0	0	0	0	0	0	0	0	0	0	0	0	0	0	0	0	0	0	0	0	0	0	0
Pleomorphomonas	0	0	0	0	0	0	0	0	0	0	0	0	0	0	0	0	0	0	0	0	0	0	0	0	0	0	0	0	0	0	0	0	0	0	0	0	0	0	0	0	0	0	0	0	0	0	0	0	0
Polaromonas	0	0	0	0	0	0	0	0	0	0	0	0	0	0	0	0	0	0	0	0	0	0	0	0	0	0	0	0	0	0	0	0	0	0	0	0	0	0	0	0	0	0	0	0	0	0	0	0	0
Polynucleobacter	0	0	0	0	0	0	0	0	0	0	0	0	0	0	0	0	0	0	0	0	0	0	0	0	0	0	0	0	0	0	0	0	0	0	0	0	0	0	0	0	0	0	0	0	0	0	0	0	0
Pontibacter	0	0	0	0	0	0	0	0	0	0	0	0	0	0	0	0	0	0	0	0	0	0	0	0	0	0	0	0	0	0	0	0	0	0	0	0	0	0	0	0	0	0	0	0	0	0	0	0	0
Porphyrobacter	0	0	0	0	0	0	0	0	0	0	0	0	0	0	0	0	0	0	0	0	0	0	0	0	0	0	0	0	0	0	0	0	0	0	0	0	0	0	0	0	0	0	0	0	0	0	0	0	0
Porphyromonas	0	0	0	0	0	2	0	0	0	0	0	0	0	0	0	1	0	1	2	4	0	0	0	3	0	0	0	0	0	0	0	0	0	0	0	0	0	0	0	34	0	0	0	1	1	0	0	0	0
Povalibacter	0	0	0	0	0	0	0	0	0	0	0	0	0	0	0	0	0	0	0	0	0	0	0	0	0	0	0	0	0	0	0	0	0	0	0	0	0	0	0	0	0	0	0	0	0	0	0	0	0
Prevotella	244	40	1	0	16	39	1	0	0	101	0	28	1	119	0	10	0	17	258	11	0	2	0	78	5	7	65	0	30	0	74	0	0	38	2	144	21	0	3	14	0	20	0	78	0	264	17	38	0
Propionibacterium	0	0	0	1	0	0	0	0	0	0	0	1	0	0	0	0	0	0	0	0	0	0	0	0	0	0	0	0	0	0	3	0	0	0	0	0	0	0	0	0	0	0	0	0	4	0	0	0	0
Propionimicrobium	0	0	0	0	0	0	0	0	0	0	0	0	0	0	0	0	0	0	0	0	0	0	0	1	0	0	0	0	0	0	0	0	0	0	0	0	0	0	0	0	0	0	0	0	0	0	0	0	0
Propionivibrio	0	0	0	0	0	0	0	0	0	0	0	0	0	0	0	0	0	0	0	0	0	0	0	0	0	0	0	0	0	0	0	0	0	0	0	0	0	0	0	0	0	0	0	0	0	0	0	0	0
Prosthecobacter	0	0	0	0	0	0	0	0	0	0	0	0	0	0	0	0	0	0	0	0	0	0	0	0	0	0	0	0	0	0	0	0	0	0	0	0	0	0	0	0	0	0	0	0	0	0	0	0	0
Proteus	0	0	0	0	0	0	0	0	0	0	0	0	0	0	0	0	0	0	0	0	0	0	0	0	0	0	0	0	0	0	0	0	0	0	0	0	0	0	0	0	0	0	0	0	0	0	0	0	0
Providencia	0	0	0	0	0	0	0	0	0	0	0	0	0	0	0	0	0	0	0	0	0	0	0	0	0	0	0	0	0	0	0	0	0	0	0	0	0	0	0	0	0	0	0	0	0	0	0	0	0
Pseudarcicella	0	0	0	0	0	0	0	0	0	0	0	0	0	0	0	0	0	0	0	0	0	0	0	0	0	0	0	0	0	0	0	0	0	0	0	0	0	0	0	0	0	0	0	0	0	0	0	0	0
Pseudoalteromonas	0	0	0	0	0	0	0	0	0	0	0	0	0	0	0	0	0	0	0	0	0	0	0	0	0	0	0	0	0	0	0	0	0	0	0	0	0	0	0	0	0	0	0	0	0	0	0	0	0
Pseudobacteroides	0	0	0	0	0	0	0	0	0	0	0	0	0	0	0	0	0	0	0	0	0	0	0	0	0	0	0	0	0	0	0	0	0	0	0	0	0	0	0	0	0	0	0	0	0	0	0	0	0
Pseudobutyrivibrio	0	0	0	0	0	0	0	0	0	0	0	0	0	0	0	0	0	0	0	0	0	0	0	0	0	0	0	0	0	0	0	0	0	0	0	0	0	0	0	0	0	0	0	0	0	0	0	0	0
Pseudochrobactrum	0	0	0	0	0	0	0	0	0	0	0	0	0	0	0	0	0	0	0	0	0	0	0	0	0	0	0	0	0	0	0	0	0	0	0	0	0	0	0	0	0	0	0	0	0	0	0	0	0
Pseudoflavonifractor	0	0	0	0	0	0	0	0	0	0	0	0	0	0	0	0	0	0	0	0	0	0	0	0	0	0	0	0	0	0	0	0	0	0	0	0	0	0	1	0	0	0	0	0	0	0	0	0	0
Pseudomonas	0	0	0	0	0	0	0	0	0	0	0	0	0	0	0	0	1	0	0	0	0	0	0	0	0	0	0	0	0	0	0	0	0	0	0	0	0	0	0	0	0	1	0	0	0	0	0	0	0
Pseudonocardia	0	0	0	0	0	0	0	0	0	0	0	0	0	0	0	0	0	0	0	0	0	0	0	0	0	0	0	0	0	0	0	0	0	0	0	0	0	0	0	0	0	0	0	0	0	0	0	0	0
Pseudoramibacter	0	0	0	0	0	0	0	0	0	0	0	0	0	0	0	0	0	0	0	0	0	0	0	0	0	0	0	0	0	0	0	0	0	0	0	0	0	0	0	0	0	0	0	0	0	0	0	0	0
Pseudoxanthomonas	0	0	0	0	0	0	0	0	0	0	0	0	0	0	0	0	0	0	0	0	0	0	0	0	0	0	0	0	0	0	0	0	0	0	0	0	0	0	0	0	0	0	0	0	0	0	0	0	0
Psychrobacter	0	0	0	0	0	0	0	0	0	0	0	0	0	0	0	0	0	0	0	0	0	0	0	0	0	0	0	0	0	0	0	0	0	0	0	0	0	0	0	0	0	0	0	0	0	0	0	0	0
Psychromonas	0	0	0	0	0	0	0	0	0	0	0	0	0	0	0	0	0	0	0	0	0	0	0	0	0	0	0	0	0	0	0	0	0	0	0	0	0	0	0	0	0	0	0	0	0	0	0	0	0
Pyramidobacter	0	0	0	0	0	0	0	0	0	0	0	0	0	0	0	0	0	0	0	0	0	0	0	0	0	0	0	0	0	0	0	0	0	0	0	0	0	0	0	0	0	0	0	0	0	0	0	0	0
Ralstonia	0	0	0	0	0	0	0	0	0	0	0	0	0	0	0	0	0	0	0	0	0	0	0	0	0	0	0	0	0	0	0	0	0	0	0	0	0	0	0	0	0	0	0	0	0	0	0	0	0
Ramlibacter	0	0	0	0	0	0	0	0	0	0	0	0	0	0	0	0	0	0	0	0	0	0	0	0	0	0	0	0	0	0	0	0	0	0	0	0	0	0	0	0	0	0	0	0	0	0	0	0	0
Raoultella	0	0	0	0	0	0	0	0	0	0	0	0	0	0	0	0	0	0	0	0	0	0	0	0	0	0	0	0	0	0	0	0	0	0	0	0	0	0	0	0	0	0	0	0	0	0	0	0	0
Reyranella	0	0	0	0	0	0	0	0	0	0	0	0	0	0	0	0	0	0	0	0	0	0	0	0	0	0	0	0	0	0	0	0	0	0	0	0	0	0	0	0	0	0	0	0	0	0	0	0	0
Rheinheimera	0	0	0	0	0	0	0	0	0	0	0	0	0	0	0	0	0	0	0	0	0	0	0	0	0	0	0	0	0	0	0	0	0	0	0	0	0	0	0	0	0	0	0	0	0	0	0	0	0
Rhizobacter	0	0	0	0	0	0	0	0	0	0	0	0	0	0	0	0	0	0	0	0	0	0	0	0	0	0	0	0	0	0	0	0	0	0	0	0	0	0	0	0	0	0	0	0	0	0	0	0	0
Rhizobium	0	0	0	0	0	0	0	0	0	0	0	0	0	0	0	0	0	0	0	0	0	0	0	0	0	0	0	0	0	0	0	0	0	0	0	0	0	0	0	0	0	0	0	0	0	0	0	0	0
Rhizomicrobium	0	0	0	0	0	0	0	0	0	0	0	0	0	0	0	0	0	0	0	0	0	0	0	0	0	0	0	0	0	0	0	0	0	0	0	0	0	0	0	0	0	0	0	0	0	0	0	0	0
Rhodanobacter	0	0	0	0	0	0	0	0	0	0	0	0	0	0	0	0	0	0	0	0	0	0	0	0	0	0	0	0	0	0	0	0	0	0	0	0	0	0	0	0	0	0	0	0	0	0	0	0	0
Rhodobacter	0	0	0	0	0	0	0	0	0	0	0	0	0	0	0	0	0	0	0	0	0	0	0	0	0	0	0	0	0	0	0	0	0	0	0	0	0	0	0	0	0	0	0	0	0	0	0	0	0
Rhodococcus	0	0	0	0	0	0	0	0	0	0	0	0	0	0	0	0	0	0	0	0	0	0	0	0	0	0	0	0	0	0	0	0	0	0	0	0	0	0	0	0	0	0	0	0	0	0	0	0	0
Rhodoferax	0	0	0	0	0	0	0	0	0	0	0	0	0	0	0	0	0	0	0	0	0	0	0	0	0	0	0	0	0	0	0	0	0	0	0	0	0	0	0	0	0	0	0	0	0	0	0	0	0
Rhodopseudomonas	0	0	0	0	0	0	0	0	0	0	0	0	0	0	0	0	0	0	0	0	0	0	0	0	0	0	0	0	0	0	0	0	0	0	0	0	0	0	0	0	0	0	0	0	0	0	0	0	0
Rickettsia	0	0	0	0	0	0	0	0	0	0	0	0	0	0	0	0	0	0	0	0	0	0	0	0	0	0	0	0	0	0	0	0	0	0	0	0	0	0	0	0	0	0	0	0	0	0	0	0	0
Riemerella	0	0	0	0	0	0	0	0	0	0	0	0	0	0	0	0	0	0	0	0	0	0	0	0	0	0	0	0	0	0	0	0	0	0	0	0	0	0	0	0	0	0	0	0	0	0	0	0	0
Rivicola	0	0	0	0	0	0	0	0	0	0	0	0	0	0	0	0	0	0	0	0	0	0	0	0	0	0	0	0	0	0	0	0	0	0	0	0	0	0	0	0	0	0	0	0	0	0	0	0	0
Robinsoniella	0	0	0	0	0	0	0	0	0	0	0	0	0	0	0	0	0	0	0	0	0	0	0	0	0	0	0	0	0	0	0	0	0	0	0	0	0	0	0	0	0	0	0	0	0	0	0	0	0
Romboutsia	0	0	0	0	0	0	0	0	0	0	0	0	0	0	0	0	0	0	0	0	0	0	0	0	0	0	0	0	0	0	0	0	0	0	0	0	0	0	0	0	0	0	0	0	0	0	0	0	0
Roseburia	0	0	0	0	0	0	0	0	0	0	0	0	0	0	0	0	0	0	0	0	0	0	0	0	0	0	0	0	0	0	0	0	0	0	0	0	0	0	0	0	0	0	0	0	0	0	0	0	0
Roseomonas	0	0	0	0	0	0	0	0	0	0	0	0	0	0	0	0	0	0	0	0	0	0	0	0	0	0	0	0	0	0	0	0	0	0	0	0	0	0	0	0	0	0	0	0	0	0	0	0	0
Rothia	0	0	0	0	0	0	0	0	0	0	0	0	0	0	0	0	0	0	0	0	0	0	0	0	0	0	0	0	0	0	0	0	0	0	0	0	0	0	0	10	0	0	0	0	3	0	0	0	0
Rubellimicrobium	0	0	0	0	0	0	0	0	0	0	0	0	0	0	0	0	0	0	0	0	0	0	0	0	0	0	0	0	0	0	0	0	0	0	0	0	0	0	0	0	0	0	0	0	0	0	0	0	0
Rubinisphaera	0	0	0	0	0	0	0	0	0	0	0	0	0	0	0	0	0	0	0	0	0	0	0	0	0	0	0	0	0	0	0	0	0	0	0	0	0	0	0	0	0	0	0	0	0	0	0	0	0
Rubrobacter	0	0	0	0	0	0	0	0	0	0	0	0	0	0	0	0	0	0	0	0	0	0	0	0	0	0	0	0	0	0	0	0	0	0	0	0	0	0	0	0	0	0	0	0	0	0	0	0	0
Rufibacter	0	0	0	0	0	0	0	0	0	0	0	0	0	0	0	0	0	0	0	0	0	0	0	0	0	0	0	0	0	0	0	0	0	0	0	0	0	0	0	0	0	0	0	0	0	0	0	0	0
Ruminococcus	0	0	0	0	0	0	0	0	0	0	0	0	0	0	0	0	0	2	0	0	0	0	0	0	0	0	0	0	0	0	0	0	0	0	0	0	0	0	0	0	0	0	0	0	0	0	0	0	0
Ruminococcus2	0	0	0	0	0	0	0	0	0	0	0	0	0	0	0	0	0	0	0	0	0	0	0	0	0	0	0	0	0	0	0	0	0	0	0	0	0	0	0	0	0	0	0	0	0	0	0	0	0
Saccharibacteria_genera_incertae_sedis	0	0	0	0	0	0	0	0	0	0	0	0	0	0	0	0	0	0	0	0	0	0	0	0	0	0	0	0	0	0	0	0	0	0	0	0	0	0	0	0	0	0	0	0	0	0	0	0	0
Saccharofermentans	0	0	0	0	0	0	0	0	0	0	0	0	0	0	0	0	0	0	0	0	0	0	0	0	0	0	0	0	0	0	0	0	0	0	0	0	0	0	0	0	0	0	0	0	0	0	0	0	0
Saccharopolyspora	0	0	0	0	0	0	0	0	0	0	0	0	0	0	0	0	0	0	0	0	0	0	0	0	0	0	0	0	0	0	0	0	0	0	0	0	0	0	0	0	0	0	0	0	0	0	0	0	0
Salinicoccus	0	0	0	0	0	0	0	0	0	0	0	0	0	0	0	0	0	0	0	0	0	0	0	0	0	0	0	0	0	0	0	0	0	0	0	0	0	0	0	0	0	0	0	0	0	0	0	0	0
Salinicola	0	0	0	0	0	0	0	0	0	0	0	0	0	0	0	0	0	0	0	0	0	0	0	0	0	0	0	0	0	0	0	0	0	0	0	0	0	0	0	0	0	0	0	0	0	0	0	0	0
Salisediminibacterium	0	0	0	0	0	0	0	0	0	0	0	0	0	0	0	0	0	0	0	0	0	0	0	0	0	0	0	0	0	0	0	0	0	0	0	0	0	0	0	0	0	0	0	0	0	0	0	0	0
Salmonella	0	0	0	0	0	0	0	0	0	0	0	0	0	0	0	0	0	0	0	0	0	0	0	0	0	0	0	0	0	0	0	0	0	0	0	0	0	0	0	0	0	0	0	0	0	0	0	0	0
Salsuginibacillus	0	0	0	0	0	0	0	0	0	0	0	0	0	0	0	0	0	0	0	0	0	0	0	0	0	0	0	0	0	0	0	0	0	0	0	0	0	0	0	0	0	0	0	0	0	0	0	0	0
Sandaracinobacter	0	0	0	0	0	0	0	0	0	0	0	0	0	0	0	0	0	0	0	0	0	0	0	0	0	0	0	0	0	0	0	0	0	0	0	0	0	0	0	0	0	0	0	0	0	0	0	0	0
Sanguibacter	0	0	0	0	0	0	0	0	0	0	0	0	0	0	0	0	0	0	0	0	0	0	0	0	0	0	0	0	0	0	0	0	0	0	0	0	0	0	0	0	0	0	0	0	0	0	0	0	0
Scardovia	0	0	0	0	0	0	0	0	0	0	0	0	0	0	0	0	0	0	0	0	0	0	0	0	0	0	0	0	0	0	0	0	0	0	0	0	0	0	0	0	0	0	0	0	0	0	0	0	0
Schlegelella	0	0	0	0	0	0	0	0	0	0	0	0	0	0	0	0	0	0	0	0	0	0	0	0	0	0	0	0	0	0	0	0	0	0	0	0	0	0	0	0	0	0	0	0	0	0	0	0	0
Schwartzia	0	0	0	0	0	0	0	0	0	0	0	0	0	0	0	0	0	0	0	0	0	0	0	0	0	0	0	0	0	0	0	0	0	0	0	0	0	0	0	0	0	0	0	0	0	0	0	0	0
Sediminibacterium	0	0	0	0	0	0	0	0	0	0	0	0	0	0	0	0	0	0	0	0	0	0	0	0	0	0	0	0	0	0	0	0	0	0	0	0	0	0	0	0	0	0	0	0	0	0	0	0	0
Segetibacter	0	0	0	0	0	0	0	0	0	0	0	0	0	0	0	0	0	0	0	0	0	0	0	0	0	0	0	0	0	0	0	0	0	0	0	0	0	0	0	0	0	0	0	0	0	0	0	0	0
Segniliparus	0	0	0	0	0	0	0	0	0	0	0	0	0	0	0	0	0	0	0	0	0	0	0	0	0	0	0	0	0	0	0	0	0	0	0	0	0	0	0	0	0	0	0	0	0	0	0	0	0
Selenomonas	0	0	0	0	0	0	0	0	0	0	0	0	0	0	0	0	0	0	0	0	0	0	0	0	0	0	0	0	0	0	0	0	0	0	0	0	0	0	0	0	0	0	0	0	0	0	0	0	0
Senegalimassilia	0	0	0	0	0	0	0	0	0	0	0	0	0	0	0	0	0	0	0	0	0	0	0	0	0	0	0	0	0	0	0	0	0	0	0	0	0	0	0	0	0	0	0	0	0	0	0	0	0
Serratia	0	0	0	0	0	0	0	0	0	0	0	0	0	0	0	0	0	0	0	0	0	0	0	0	0	0	0	0	0	0	0	0	0	0	0	0	0	0	0	0	0	0	0	0	0	0	0	0	0
Shewanella	0	0	0	0	0	0	0	0	0	0	0	0	0	0	0	0	0	0	0	0	0	0	0	0	0	0	0	0	0	0	0	0	0	0	0	0	0	0	0	0	0	0	0	0	0	0	0	0	0
Shinella	0	0	0	0	0	0	0	0	0	0	0	0	0	0	0	0	0	0	0	0	0	0	0	0	0	0	0	0	0	0	0	0	0	0	0	0	0	0	0	0	0	0	0	0	0	0	0	0	0
Shuttleworthia	0	0	0	0	0	0	0	0	0	0	0	0	0	0	0	0	0	0	0	0	0	0	0	0	0	0	0	0	0	0	0	0	0	0	0	0	0	0	0	0	0	0	0	0	0	0	0	0	0
Singulisphaera	0	0	0	0	0	0	0	0	0	0	0	0	0	0	0	0	0	0	0	0	0	0	0	0	0	0	0	0	0	0	0	0	0	0	0	0	0	0	0	0	0	0	0	0	0	0	0	0	0
Skermanella	0	0	0	0	0	0	0	0	0	0	0	0	0	0	0	0	0	0	0	0	0	0	0	0	0	0	0	0	0	0	0	4	0	0	0	0	0	0	0	0	0	0	0	0	0	0	0	0	0
Slackia	0	0	0	0	0	0	0	0	0	0	0	0	0	0	0	0	0	0	0	0	0	0	0	0	0	0	0	0	0	0	0	0	0	0	0	0	0	0	0	0	0	0	0	0	0	0	0	0	0
Sneathia	111	0	0	0	1	0	0	0	0	32	0	0	0	0	0	0	0	0	138	0	0	0	0	0	0	1	0	0	0	0	0	0	0	0	0	0	0	0	0	0	0	0	0	0	0	0	0	0	0
Snodgrassella	0	0	0	0	0	0	0	0	0	0	0	0	0	0	0	0	0	0	0	0	0	0	0	0	0	0	0	0	0	0	0	0	0	0	0	0	0	0	0	0	0	0	0	0	0	0	0	0	0
Soehngenia	0	0	0	0	0	0	0	0	0	0	0	0	0	0	0	0	0	0	0	0	0	0	0	0	0	0	0	0	0	0	0	0	0	0	0	0	0	0	0	0	0	0	0	0	0	0	0	0	0
Solirubrobacter	0	0	0	0	0	0	0	0	0	0	0	0	0	0	0	0	0	0	0	0	0	0	0	0	0	0	0	0	0	0	0	0	0	0	0	0	0	0	0	0	0	0	0	0	0	0	0	0	0
Solobacterium	0	0	0	0	0	0	0	0	0	0	0	0	0	0	0	0	0	0	0	0	0	0	0	0	0	0	0	0	0	0	0	0	0	0	0	0	0	0	0	0	0	0	0	0	0	0	0	0	0
Spelaeicoccus	0	0	0	0	0	0	0	0	0	0	0	0	0	0	0	0	0	0	0	0	0	0	0	0	0	0	0	0	0	0	0	0	0	0	0	0	0	0	0	0	0	0	0	0	0	0	0	0	0
Sphaerotilus	0	0	0	0	0	0	0	0	0	0	0	0	0	0	0	0	0	0	0	0	0	0	0	0	0	0	0	0	0	0	0	0	0	0	0	0	0	0	0	0	0	0	0	0	0	0	0	0	0
Sphingobacterium	0	0	0	0	0	0	0	0	0	0	0	0	0	0	0	0	0	0	0	0	0	0	0	0	0	0	0	0	0	0	0	0	0	0	0	0	0	0	0	0	0	0	0	0	0	0	0	0	0
Sphingobium	0	0	0	0	0	0	0	0	0	0	0	0	0	0	0	0	0	0	0	0	0	0	0	0	0	0	0	0	0	0	0	0	0	0	0	0	0	0	0	0	0	0	0	0	0	0	0	0	0
Sphingomonas	0	0	0	0	0	0	0	0	0	0	0	0	0	0	0	0	0	0	0	0	0	0	0	0	0	0	0	0	0	0	0	2	0	0	0	0	0	0	0	0	0	0	0	0	0	0	0	0	0
Sphingopyxis	0	0	0	0	0	0	0	0	0	0	0	0	0	0	0	0	0	0	0	0	0	0	0	0	0	0	0	0	0	0	0	0	0	0	0	0	0	0	0	0	0	0	0	0	0	0	0	0	0
Sphingorhabdus	0	0	0	0	0	0	0	0	0	0	0	0	0	0	0	0	0	0	0	0	0	0	0	0	0	0	0	0	0	0	0	0	0	0	0	0	0	0	0	0	0	0	0	0	0	0	0	0	0
Sphingosinicella	0	0	0	0	0	0	0	0	0	0	0	0	0	0	0	0	0	0	0	0	0	0	0	0	0	0	0	0	0	0	0	0	0	0	0	0	0	0	0	0	0	0	0	0	0	0	0	0	0
Spirosoma	0	0	0	0	0	0	0	0	0	0	0	0	0	0	0	0	0	0	0	0	0	0	0	0	0	0	0	0	0	0	0	0	0	0	0	0	0	0	0	0	0	0	0	0	0	0	0	0	0
Sporobacter	0	0	0	0	0	0	0	0	0	0	0	0	0	0	0	0	0	0	0	0	0	0	0	0	0	0	0	0	0	0	0	0	0	0	0	0	0	0	0	0	0	0	0	0	0	0	0	0	0
Sporolituus	0	0	0	0	0	0	0	0	0	0	0	0	0	0	0	0	0	0	0	0	0	0	0	0	0	0	0	0	0	0	0	0	0	0	0	0	0	0	0	0	0	0	0	0	0	0	0	0	0
Sporosarcina	0	0	0	0	0	0	0	0	0	0	0	0	0	0	0	0	0	0	0	0	0	0	0	0	0	0	0	0	0	0	0	0	0	0	0	0	0	0	0	0	0	0	0	0	0	0	0	0	0
SR1_genera_incertae_sedis	0	0	0	0	0	0	0	0	0	0	0	0	0	0	0	0	0	0	0	0	0	0	0	0	0	0	0	0	0	0	0	0	0	0	0	0	0	0	0	1	0	0	0	0	0	0	0	0	0
Staphylococcus	0	0	0	1	0	0	0	0	0	3	0	2	0	0	1	0	0	1	0	0	0	0	0	0	0	32	0	0	0	0	0	0	0	0	0	0	0	0	0	3	0	8	8	0	2	15	0	0	0
Stenotrophomonas	0	0	0	0	0	1	0	0	0	0	0	0	0	0	0	0	0	0	0	0	0	0	0	0	0	0	0	0	0	0	0	0	0	0	0	0	0	0	0	0	0	0	0	0	0	0	0	0	0
Stomatobaculum	0	0	0	0	0	0	0	0	0	0	0	0	0	0	0	0	0	0	0	0	0	0	0	0	0	0	0	0	0	0	0	0	0	0	0	0	0	0	0	0	0	0	0	0	0	0	0	0	0
Streptobacillus	0	0	0	0	0	0	0	0	0	0	0	0	0	0	0	0	0	0	0	0	0	0	0	0	0	0	0	0	0	0	0	0	0	0	0	0	0	0	0	0	0	0	0	0	0	0	0	0	0
Streptococcus	0	0	0	1	0	6	0	0	0	0	0	1	6	0	0	10	0	213	0	0	0	0	0	0	0	0	0	56	210	0	2	0	0	6	23	0	0	0	0	61	100.5	322	0	0	124	1	4	0	0
Streptomyces	0	0	0	0	0	0	0	0	0	0	0	0	0	0	0	0	0	0	0	0	0	0	0	0	0	0	0	0	0	0	0	0	0	0	0	0	0	0	0	0	0	0	0	0	0	0	0	0	0
Streptophyta	0	0	0	0	0	0	0	0	0	0	0	0	0	0	0	0	0	0	0	0	0	0	0	0	0	0	0	0	0	0	0	0	0	0	0	0	0	0	0	0	0	0	0	0	0	0	0	0	0
Subdivision3_genera_incertae_sedis	0	0	0	0	0	0	0	0	0	0	0	0	0	0	0	0	0	0	0	0	0	0	0	0	0	0	0	0	0	0	0	0	0	0	0	0	0	0	0	0	0	0	0	0	0	0	0	0	0
Subdoligranulum	0	0	0	0	0	0	0	0	0	0	0	0	0	0	0	0	0	1	0	0	0	0	0	0	0	0	0	0	0	0	0	0	0	0	0	0	0	0	0	0	0	0	0	0	0	0	0	0	0
Succinatimonas	0	0	0	0	0	0	0	0	0	0	0	0	0	0	0	0	0	0	0	0	0	0	0	0	0	0	0	0	0	0	0	0	0	0	0	0	0	0	0	0	0	0	0	0	0	0	0	0	0
Succiniclasticum	0	0	0	0	0	0	0	0	0	0	0	0	0	0	0	0	0	0	0	0	0	0	0	0	0	0	0	0	0	0	0	0	0	0	0	0	0	0	0	0	0	0	0	0	0	0	0	0	0
Succinivibrio	0	0	0	0	0	0	0	0	0	0	0	0	0	0	0	0	0	0	0	0	0	0	0	0	0	0	0	0	0	0	0	0	0	0	0	0	0	0	0	0	0	0	0	0	0	0	0	0	0
Sulfurihydrogenibium	0	0	0	0	0	0	0	0	0	0	0	0	0	0	0	0	0	0	0	0	0	0	0	0	0	0	0	0	0	0	0	0	0	0	0	0	0	0	0	0	0	0	0	0	0	0	0	0	0
Sutterella	0	0	0	0	0	2	0	0	0	0	0	0	0	0	0	0	0	0	0	0	0	0	0	0	0	0	0	0	0	0	0	0	0	0	0	0	0	0	0	0	0	0	0	0	0	0	0	0	0
Suttonella	0	0	0	0	0	0	0	0	0	0	0	0	0	0	0	0	0	0	0	0	0	0	0	0	0	0	0	0	0	0	0	0	0	0	0	0	0	0	0	0	0	0	0	0	0	0	0	0	0
Syntrophococcus	0	0	0	0	0	0	0	0	0	0	0	0	0	0	0	0	0	0	0	0	0	0	0	0	0	0	0	0	0	0	0	0	0	0	0	0	0	0	0	0	0	0	0	0	0	0	0	0	0
Taibaiella	0	0	0	0	0	0	0	0	0	0	0	0	0	0	0	0	0	0	0	0	0	0	0	0	0	0	0	0	0	0	0	0	0	0	0	0	0	0	0	0	0	0	0	0	0	0	0	0	0
Tannerella	0	0	0	0	0	0	0	0	0	0	0	0	0	0	0	0	0	0	0	0	0	0	0	0	0	0	0	0	0	0	0	0	0	0	0	0	0	0	0	0	0	0	0	0	0	0	0	0	0
Telmatocola	0	0	0	0	0	0	0	0	0	0	0	0	0	0	0	0	0	0	0	0	0	0	0	0	0	0	0	0	0	0	0	0	0	0	0	0	0	0	0	0	0	0	0	0	0	0	0	0	0
Tepidanaerobacter	0	0	0	0	0	0	0	0	0	0	0	0	0	0	0	0	0	0	0	0	0	0	0	0	0	0	0	0	0	0	0	0	0	0	0	0	0	0	0	0	0	0	0	0	0	0	0	0	0
Tepidimicrobium	0	0	0	0	0	0	0	0	0	0	0	0	0	0	0	0	0	0	0	0	0	0	0	0	0	0	0	0	0	0	0	0	0	0	0	0	0	0	0	0	0	0	0	0	0	0	0	0	0
Tepidimonas	0	0	0	0	0	0	0	0	0	0	0	0	0	0	0	0	0	0	0	0	0	0	0	0	0	0	0	0	0	0	0	0	0	0	0	0	0	0	0	0	0	0	0	0	0	0	0	0	0
Tepidiphilus	0	0	0	0	0	0	0	0	0	0	0	0	0	0	0	0	0	0	0	0	0	0	0	0	0	0	0	0	0	0	0	0	0	0	0	0	0	0	0	0	0	0	0	0	0	0	0	0	0
Terrabacter	0	0	0	0	0	0	0	0	0	0	0	0	0	0	0	0	0	0	0	0	0	0	0	0	0	0	0	0	0	0	0	0	0	0	0	0	0	0	0	0	0	0	0	0	0	0	0	0	0
Terrimicrobium	0	0	0	0	0	0	0	0	0	0	0	0	0	0	0	0	0	0	0	0	0	0	0	0	0	0	0	0	0	0	0	0	0	0	0	0	0	0	0	0	0	0	0	0	0	0	0	0	0
Terrimonas	0	0	0	0	0	0	0	0	0	0	0	0	0	0	0	0	0	0	0	0	0	0	0	0	0	0	0	0	0	0	0	0	0	0	0	0	0	0	0	0	0	0	0	0	0	0	0	0	0
Terrisporobacter	0	0	0	0	0	0	0	0	0	0	0	0	0	0	0	0	0	0	0	0	0	0	0	0	0	0	0	0	0	0	0	0	0	0	0	0	0	0	0	0	0	0	0	0	0	0	0	0	0
Tessaracoccus	0	0	0	0	0	0	0	0	0	0	0	0	0	0	0	0	0	0	0	0	0	0	0	0	0	0	0	0	0	0	0	0	0	0	0	0	0	0	0	0	0	0	0	0	0	0	0	0	0
Tetrasphaera	0	0	0	0	0	0	0	0	0	0	0	0	0	0	0	0	0	0	0	0	0	0	0	0	0	0	0	0	0	0	0	0	0	0	0	0	0	0	0	0	0	0	0	0	0	0	0	0	0
Thauera	0	0	0	0	0	0	0	0	0	0	0	0	0	0	0	0	0	0	0	0	0	0	0	0	0	0	0	0	0	0	0	0	0	0	0	0	0	0	0	0	0	0	0	0	0	0	0	0	0
Thermicanus	0	0	0	0	0	0	0	0	0	0	0	0	0	0	0	0	0	0	0	0	0	0	0	0	0	0	0	0	0	0	0	0	0	0	0	0	0	0	0	0	0	0	0	0	0	0	0	0	0
Thermoactinomyces	0	0	0	0	0	0	0	0	0	0	0	0	0	0	0	0	0	0	0	0	0	0	0	0	0	0	0	0	0	0	0	0	0	0	0	0	0	0	0	0	0	0	0	0	0	0	0	0	0
Thermoanaerobacter	0	0	0	0	0	0	0	0	0	0	0	0	0	0	0	0	0	0	0	0	0	0	0	0	0	0	0	0	0	0	0	0	0	0	0	0	0	0	0	0	0	0	0	0	0	0	0	0	0
Thermoanaerobacterium	0	0	0	0	0	0	0	0	0	0	0	0	0	0	0	0	0	0	0	0	0	0	0	0	0	0	0	0	0	0	0	0	0	0	0	0	0	0	0	0	0	0	0	0	0	0	0	0	0
Thermomonas	0	0	0	0	0	0	0	0	0	0	0	0	0	0	0	0	0	0	0	0	0	0	0	0	0	0	0	0	0	0	0	0	0	0	0	0	0	0	0	0	0	0	0	0	0	0	0	0	0
Thermus	0	0	0	0	0	0	0	0	0	0	0	0	0	0	0	0	0	0	0	0	0	0	0	0	0	0	0	0	0	0	0	0	0	0	0	0	0	0	0	0	0	0	0	0	0	0	0	0	0
Thiobacillus	0	0	0	0	0	0	0	0	0	0	0	0	0	0	0	0	0	0	0	0	0	0	0	0	0	0	0	0	0	0	0	0	0	0	0	0	0	0	0	0	0	0	0	0	0	0	0	0	0
Thiothrix	0	0	0	0	0	0	0	0	0	0	0	0	0	0	0	0	0	0	0	0	0	0	0	0	0	0	0	0	0	0	0	0	0	0	0	0	0	0	0	0	0	0	0	0	0	0	0	0	0
Tissierella	0	0	0	0	0	0	0	0	0	0	0	0	0	0	0	0	0	0	0	0	0	0	0	0	0	0	0	0	0	0	0	0	0	0	0	0	0	0	0	0	0	0	0	0	0	0	0	0	0
Tolumonas	0	0	0	0	0	0	0	0	0	0	0	0	0	0	0	0	0	0	0	0	0	0	0	0	0	0	0	0	0	0	0	0	0	0	0	0	0	0	0	0	0	0	0	0	0	0	0	0	0
Treponema	0	0	0	0	0	0	0	0	0	0	0	0	0	0	0	0	0	0	0	0	0	0	0	0	0	0	0	0	0	0	0	0	0	0	0	0	0	0	0	0	0	0	0	0	0	0	0	0	0
Trichococcus	0	0	0	0	0	0	0	0	0	0	0	0	0	0	0	0	0	0	0	0	0	0	0	0	0	0	0	0	0	0	0	0	0	0	0	0	0	0	0	0	0	0	0	0	0	0	0	0	0
Truepera	0	0	0	0	0	0	0	0	0	0	0	0	0	0	0	0	0	0	0	0	0	0	0	0	0	0	0	0	0	0	0	0	0	0	0	0	0	0	0	0	0	0	0	0	0	0	0	0	0
Trueperella	0	0	0	0	0	0	0	0	0	0	0	0	0	0	0	0	0	0	0	0	0	0	0	0	0	0	0	0	0	0	0	0	0	0	0	0	0	0	0	0	0	0	0	0	0	0	0	0	0
Tumebacillus	0	0	0	0	0	0	0	0	0	0	0	0	0	0	0	0	0	0	0	0	0	0	0	0	0	0	0	0	0	0	0	0	0	0	0	0	0	0	0	0	0	0	0	0	0	0	0	0	0
Turicella	0	0	0	0	0	0	0	0	0	0	0	0	0	0	0	0	0	0	0	0	0	0	0	0	0	0	0	0	0	0	0	0	0	0	0	0	0	0	0	0	0	0	0	0	0	0	0	0	0
Turicibacter	0	0	0	0	0	0	0	0	0	0	0	0	0	0	0	0	0	0	0	0	0	0	0	0	0	0	0	0	0	0	0	0	0	0	0	0	0	0	0	0	0	0	0	0	0	0	0	0	0
Uliginosibacterium	0	0	0	0	0	0	0	0	0	0	0	0	0	0	0	0	0	0	0	0	0	0	0	0	0	0	0	0	0	0	0	0	0	0	0	0	0	0	0	0	0	0	0	0	0	0	0	0	0
Undibacterium	0	0	0	0	0	0	0	0	0	2	0	0	0	0	0	0	0	0	0	0	0	0	0	0	0	0	0	0	0	0	0	0	0	0	0	0	0	0	0	0	0	0	0	0	0	0	0	0	0
Ureaplasma	0	0	0	0	0	0	20	9	0	0	25	0	0	0	0	0	0	0	0	0	0	0	0	0	0	0	2	4	0	4	0	0	0	2	0	334	0	1	20	0	2	0	0	0	0	0	8	0	0
Ureibacillus	0	0	0	0	0	0	0	0	0	0	0	0	0	0	0	0	0	0	0	0	0	0	0	0	0	0	0	0	0	0	0	0	0	0	0	0	0	0	0	0	0	0	0	0	0	0	0	0	0
Vagococcus	0	0	0	0	0	0	0	0	0	0	0	0	0	0	0	0	0	0	0	0	0	0	0	0	0	0	0	0	0	0	0	0	0	0	0	0	0	0	0	0	0	0	0	0	0	0	0	0	0
Vallitalea	0	0	0	0	0	0	0	0	0	0	0	0	0	0	0	0	0	0	0	0	0	0	0	0	0	0	0	0	0	0	0	0	0	0	0	0	0	0	0	0	0	0	0	0	0	0	0	0	0
Vampirovibrio	0	0	0	0	0	0	0	0	0	0	0	0	0	0	0	0	0	0	0	0	0	0	0	0	0	0	0	0	0	0	0	0	0	0	0	0	0	0	0	0	0	0	0	0	0	0	0	0	0
Varibaculum	0	0	0	0	0	0	0	0	0	0	0	0	0	0	0	1	0	1	0	0	0	0	0	4	0	0	0	0	0	0	3	0	0	0	0	0	0	0	0	1	0	0	0	1	0	0	0	0	0
Variovorax	0	0	0	0	0	0	0	0	0	0	0	0	0	0	0	0	0	0	0	0	0	0	0	0	0	0	0	0	0	0	0	0	0	0	0	0	0	0	0	0	0	0	0	0	0	0	0	0	0
Veillonella	0	0	0	0	0	0	0	0	0	8	0	0	4	0	0	0	0	0	0	1	0	0	1	0	0	0	0	1	0	0	0	0	0	10	0	0	0	0	0	4	0	92	0	0	2	0	0	0	0
Vibrio	0	0	0	0	0	0	0	0	0	0	0	0	0	0	0	0	0	0	0	0	0	0	0	0	0	0	0	0	0	0	0	0	0	0	0	0	0	0	0	0	0	0	0	0	0	0	0	0	0
Victivallis	0	0	0	0	0	0	0	0	0	0	0	0	0	0	0	0	0	0	0	0	0	0	0	0	0	0	0	0	0	0	0	0	0	0	0	0	0	0	0	0	0	0	0	0	0	0	0	0	0
Vogesella	0	0	0	0	0	0	0	0	0	0	0	0	0	0	0	0	0	0	0	0	0	0	0	0	0	0	0	0	0	0	0	0	0	0	0	0	0	0	0	0	0	0	0	0	0	0	0	0	0
Vulcaniibacterium	0	0	0	0	0	0	0	0	0	0	0	0	0	0	0	0	0	0	0	0	0	0	0	0	0	0	0	0	0	0	0	0	0	0	0	0	0	0	0	0	0	0	0	0	0	0	0	0	0
Weeksella	0	0	0	0	0	0	0	0	0	0	0	0	0	0	0	0	0	0	0	0	0	0	0	0	0	0	0	0	0	0	0	0	0	0	0	0	0	0	0	0	0	0	0	0	0	0	0	0	0
Weissella	0	0	0	0	0	0	0	0	0	0	0	0	0	0	0	0	0	0	0	0	0	0	0	0	0	0	0	0	0	0	0	0	0	0	0	0	0	0	0	0	0	0	0	0	0	0	0	0	0
Williamsia	0	0	0	0	0	0	0	0	0	0	0	0	0	0	0	0	0	0	0	0	0	0	0	0	0	0	0	0	0	0	0	0	0	0	0	0	0	0	0	0	0	0	0	0	0	0	0	0	0
Woesearchaeota_Incertae_Sedis_AR16	0	0	0	0	0	0	0	0	0	0	0	0	0	0	0	0	0	0	0	0	0	0	0	0	0	0	0	0	0	0	0	0	0	0	0	0	0	0	0	0	0	0	0	0	0	0	0	0	0
Wolinella	0	0	0	0	0	0	0	0	0	0	0	0	0	0	0	0	0	0	0	0	0	0	0	0	0	0	0	0	0	0	0	0	0	0	0	0	0	0	0	0	0	0	0	0	0	0	0	0	0
WPS-1_genera_incertae_sedis	0	0	0	0	0	0	0	0	0	0	0	0	0	0	0	0	0	0	0	0	0	0	0	0	0	0	0	0	0	0	0	0	0	0	0	0	0	0	0	0	0	0	0	0	0	0	0	0	0
Xanthobacter	0	0	0	0	0	0	0	0	0	0	0	0	0	0	0	0	0	0	0	0	0	0	0	0	0	0	0	0	0	0	0	0	0	0	0	0	0	0	0	0	0	0	0	0	0	0	0	0	0
Xanthomonas	0	0	0	0	0	0	0	0	0	0	0	0	0	0	0	0	0	0	0	0	0	0	0	0	0	0	0	0	0	0	0	0	0	0	0	0	0	0	0	0	0	0	0	0	0	0	0	0	0
Yersinia	0	0	0	0	0	0	0	0	0	0	0	0	0	0	0	0	0	0	0	0	0	0	0	0	0	0	0	0	0	0	0	0	0	0	0	0	0	0	0	0	0	0	0	0	0	0	0	0	0
Zimmermannella	0	0	0	0	0	0	0	0	0	0	0	0	0	0	0	0	0	0	0	0	0	0	0	0	0	0	0	0	0	0	0	0	0	0	0	0	0	0	0	0	0	0	0	0	0	0	0	0	0
Zobellella	0	0	0	0	0	0	0	0	0	0	0	0	0	0	0	0	0	0	0	0	0	0	0	0	0	0	0	0	0	0	0	0	0	0	0	0	0	0	0	0	0	0	0	0	0	0	0	0	0
Zoogloea	0	0	0	0	0	0	0	0	0	0	0	0	0	0	0	0	0	0	0	0	0	0	0	0	0	0	0	0	0	0	0	0	0	0	0	0	0	0	0	0	0	0	0	0	0	0	0	0	0
The protocol for rarefying the input data was implemented using a bootstrapped approach wherein the samples were sub-sampled for 1000 iterations.
At each iteration, the taxa abundance counts for a sample was randomly sub-sampled (without replacement), to achieve a minimum sequencing depth of 500.
The above-mentioned protocol generated 1000 sub-sampled abundance counts for every sample. A median abundance value was computed from the obtained 1000 values.
[truncated: 947 more columns]

## Sheet: Lineage File
Supplementary Table 1 (B): Taxonomic lineage file for bacterial taxa utilized for Principal Coordinates analysis (PCoA)
Genus	Kingdom	Phylum	Class	Order	Family	Genus
Abiotrophia	Bacteria	Firmicutes	Bacilli	Lactobacillales	Aerococcaceae	Abiotrophia
Acetobacter	Bacteria	Proteobacteria	Alphaproteobacteria	Rhodospirillales	Acetobacteraceae	Acetobacter
Achromobacter	Bacteria	Proteobacteria	Betaproteobacteria	Burkholderiales	Alcaligenaceae	Achromobacter
Acidaminococcus	Bacteria	Firmicutes	Negativicutes	Selenomonadales	Acidaminococcaceae	Acidaminococcus
Acidisoma	Bacteria	Proteobacteria	Alphaproteobacteria	Rhodospirillales	Acetobacteraceae	Acidisoma
Acidocella	Bacteria	Proteobacteria	Alphaproteobacteria	Rhodospirillales	Acetobacteraceae	Acidocella
Acidovorax	Bacteria	Proteobacteria	Betaproteobacteria	Burkholderiales	Comamonadaceae	Acidovorax
Acinetobacter	Bacteria	Proteobacteria	Gammaproteobacteria	Pseudomonadales	Moraxellaceae	Acinetobacter
Actinobacillus	Bacteria	Proteobacteria	Gammaproteobacteria	Pasteurellales	Pasteurellaceae	Actinobacillus
Actinobaculum	Bacteria	Actinobacteria	Thermoleophilia	Actinomycetales	Actinomycetaceae	Actinobaculum
Actinomyces	Bacteria	Actinobacteria	Thermoleophilia	Actinomycetales	Actinomycetaceae	Actinomyces
Actinomycetospora	Bacteria	Actinobacteria	Thermoleophilia	Actinomycetales	Pseudonocardiaceae	Actinomycetospora
Actinoplanes	Bacteria	Actinobacteria	Thermoleophilia	Actinomycetales	Micromonosporaceae	Actinoplanes
Actinotignum	Bacteria	Actinobacteria	Thermoleophilia	Actinomycetales	Actinomycetaceae	Actinotignum
Adhaeribacter	Bacteria	Bacteroidetes	Cytophagia	Cytophagales	Cytophagaceae	Adhaeribacter
Aeribacillus	Bacteria	Firmicutes	Bacilli	Bacillales	Bacillaceae_1	Aeribacillus
Aerococcus	Bacteria	Firmicutes	Bacilli	Lactobacillales	Aerococcaceae	Aerococcus
Aeromicrobium	Bacteria	Actinobacteria	Thermoleophilia	Actinomycetales	Nocardioidaceae	Aeromicrobium
Aeromonas	Bacteria	Proteobacteria	Gammaproteobacteria	Aeromonadales	Aeromonadaceae	Aeromonas
Aestuariispira	Bacteria	Proteobacteria	Alphaproteobacteria	Rhodospirillales	Rhodospirillaceae	Aestuariispira
Aggregatibacter	Bacteria	Proteobacteria	Gammaproteobacteria	Pasteurellales	Pasteurellaceae	Aggregatibacter
Aggregicoccus	Bacteria	Proteobacteria	Deltaproteobacteria	Myxococcales	Myxococcaceae	Aggregicoccus
Agrococcus	Bacteria	Actinobacteria	Thermoleophilia	Actinomycetales	Microbacteriaceae	Agrococcus
Agromyces	Bacteria	Actinobacteria	Thermoleophilia	Actinomycetales	Microbacteriaceae	Agromyces
Akkermansia	Bacteria	Verrucomicrobia	Verrucomicrobiae	Verrucomicrobiales	Verrucomicrobiaceae	Akkermansia
Alcaligenes	Bacteria	Proteobacteria	Betaproteobacteria	Burkholderiales	Alcaligenaceae	Alcaligenes
Alcanivorax	Bacteria	Proteobacteria	Gammaproteobacteria	Oceanospirillales	Alcanivoracaceae	Alcanivorax
Algoriphagus	Bacteria	Bacteroidetes	Cytophagia	Cytophagales	Cyclobacteriaceae	Algoriphagus
Alicycliphilus	Bacteria	Proteobacteria	Betaproteobacteria	Burkholderiales	Comamonadaceae	Alicycliphilus
Alicyclobacillus	Bacteria	Firmicutes	Bacilli	Bacillales	Alicyclobacillaceae	Alicyclobacillus
Aliidiomarina	Bacteria	Proteobacteria	Gammaproteobacteria	Alteromonadales	Idiomarinaceae	Aliidiomarina
Aliifodinibius	Bacteria	Balneolaeota	Balneolia	Balneolales	Balneolaceae	Aliifodinibius
Aliivibrio	Bacteria	Proteobacteria	Gammaproteobacteria	Vibrionales	Vibrionaceae	Aliivibrio
Alishewanella	Bacteria	Proteobacteria	Gammaproteobacteria	Alteromonadales	Alteromonadaceae	Alishewanella
Alistipes	Bacteria	Bacteroidetes	Bacteroidia	Bacteroidales	Rikenellaceae	Alistipes
Alkanindiges	Bacteria	Proteobacteria	Gammaproteobacteria	Pseudomonadales	Moraxellaceae	Alkanindiges
Allisonella	Bacteria	Firmicutes	Negativicutes	Selenomonadales	Veillonellaceae	Allisonella
Allofustis	Bacteria	Firmicutes	Bacilli	Lactobacillales	Carnobacteriaceae	Allofustis
Alloiococcus	Bacteria	Firmicutes	Bacilli	Lactobacillales	Carnobacteriaceae	Alloiococcus
Alloprevotella	Bacteria	Bacteroidetes	Bacteroidia	Bacteroidales	Prevotellaceae	Alloprevotella
Alloscardovia	Bacteria	Actinobacteria	Thermoleophilia	Bifidobacteriales	Bifidobacteriaceae	Alloscardovia
Alsobacter	Bacteria	Proteobacteria	Alphaproteobacteria	Rhizobiales	Rhizobiales_incertae_sedis	Alsobacter
Altererythrobacter	Bacteria	Proteobacteria	Alphaproteobacteria	Sphingomonadales	Erythrobacteraceae	Altererythrobacter
Amaricoccus	Bacteria	Proteobacteria	Alphaproteobacteria	Rhodobacterales	Rhodobacteraceae	Amaricoccus
Aminobacter	Bacteria	Proteobacteria	Alphaproteobacteria	Rhizobiales	Phyllobacteriaceae	Aminobacter
Amnibacterium	Bacteria	Actinobacteria	Thermoleophilia	Actinomycetales	Microbacteriaceae	Amnibacterium
Amphibacillus	Bacteria	Firmicutes	Bacilli	Bacillales	Bacillaceae_2	Amphibacillus
Anaerobacter	Bacteria	Firmicutes	Clostridia	Clostridiales	Clostridiaceae_1	Anaerobacter
Anaerococcus	Bacteria	Firmicutes	Clostridia	Clostridiales	Clostridiales_Incertae_Sedis_XI	Anaerococcus
Anaerofilum	Bacteria	Firmicutes	Clostridia	Clostridiales	Ruminococcaceae	Anaerofilum
Anaerofustis	Bacteria	Firmicutes	Clostridia	Clostridiales	Eubacteriaceae	Anaerofustis
Anaeroglobus	Bacteria	Firmicutes	Negativicutes	Selenomonadales	Veillonellaceae	Anaeroglobus
Anaeroplasma	Bacteria	Tenericutes	Mollicutes	Anaeroplasmatales	Anaeroplasmataceae	Anaeroplasma
Anaerorhabdus	Bacteria	Bacteroidetes	Bacteroidia	Bacteroidales	Bacteroidaceae	Anaerorhabdus
Anaerosphaera	Bacteria	Firmicutes	Clostridia	Clostridiales	Peptoniphilaceae	Anaerosphaera
Anaerosporobacter	Bacteria	Firmicutes	Clostridia	Clostridiales	Lachnospiraceae	Anaerosporobacter
Anaerostipes	Bacteria	Firmicutes	Clostridia	Clostridiales	Lachnospiraceae	Anaerostipes
Anaerotruncus	Bacteria	Firmicutes	Clostridia	Clostridiales	Ruminococcaceae	Anaerotruncus
Anaerovorax	Bacteria	Firmicutes	Clostridia	Clostridiales	Clostridiales_Incertae_Sedis_XIII	Anaerovorax
Ancalomicrobium	Bacteria	Proteobacteria	Alphaproteobacteria	Rhizobiales	Hyphomicrobiaceae	Ancalomicrobium
Aneurinibacillus	Bacteria	Firmicutes	Bacilli	Bacillales	Paenibacillaceae_2	Aneurinibacillus
Anoxybacillus	Bacteria	Firmicutes	Bacilli	Bacillales	Bacillaceae_1	Anoxybacillus
Aquabacterium	Bacteria	Proteobacteria	Betaproteobacteria	Burkholderiales	Burkholderiales_incertae_sedis	Aquabacterium
Aquicella	Bacteria	Proteobacteria	Gammaproteobacteria	Legionellales	Coxiellaceae	Aquicella
Aquihabitans	Bacteria	Actinobacteria	Thermoleophilia	Acidimicrobiales	Iamiaceae	Aquihabitans
Aquimonas	Bacteria	Proteobacteria	Gammaproteobacteria	Xanthomonadales	Xanthomonadaceae	Aquimonas
Aquisphaera	Bacteria	Planctomycetes	Planctomycetia	Planctomycetales	Planctomycetaceae	Aquisphaera
Arcanobacterium	Bacteria	Actinobacteria	Thermoleophilia	Actinomycetales	Actinomycetaceae	Arcanobacterium
Arcobacter	Bacteria	Proteobacteria	Epsilonproteobacteria	Campylobacterales	Campylobacteraceae	Arcobacter
Arenimonas	Bacteria	Proteobacteria	Gammaproteobacteria	Xanthomonadales	Xanthomonadaceae	Arenimonas
Aridibacter	Bacteria	Acidobacteria	Blastocatellia	Blastocatellales	Blastocatellaceae	Aridibacter
Armatimonadetes_gp7	Bacteria	Bacteria	Armatimonadetes	Armatimonadetes_gp7	Armatimonadetes_gp7	Armatimonadetes_gp7
Armatimonas/Armatimonadetes_gp1	Bacteria	Armatimonadetes	Armatimonadia	Armatimonadales	Armatimonadaceae	Armatimonas/Armatimonadetes_gp1
Arthrobacter	Bacteria	Actinobacteria	Thermoleophilia	Actinomycetales	Micrococcaceae	Arthrobacter
Asinibacterium	Bacteria	Bacteroidetes	Sphingobacteriia	Sphingobacteriales	Chitinophagaceae	Asinibacterium
Asteroleplasma	Bacteria	Tenericutes	Mollicutes	Anaeroplasmatales	Anaeroplasmataceae	Asteroleplasma
Asticcacaulis	Bacteria	Proteobacteria	Alphaproteobacteria	Caulobacterales	Caulobacteraceae	Asticcacaulis
Atopobium	Bacteria	Actinobacteria	Thermoleophilia	Coriobacteriales	Coriobacteriaceae	Atopobium
Atopococcus	Bacteria	Firmicutes	Bacilli	Lactobacillales	Carnobacteriaceae	Atopococcus
Atopostipes	Bacteria	Firmicutes	Bacilli	Lactobacillales	Carnobacteriaceae	Atopostipes
Aureimonas	Bacteria	Proteobacteria	Alphaproteobacteria	Rhizobiales	Aurantimonadaceae	Aureimonas
Azonexus	Bacteria	Proteobacteria	Betaproteobacteria	Rhodocyclales	Rhodocyclaceae	Azonexus
Azorhizobium	Bacteria	Proteobacteria	Alphaproteobacteria	Rhizobiales	Xanthobacteraceae	Azorhizobium
Azospira	Bacteria	Proteobacteria	Betaproteobacteria	Rhodocyclales	Rhodocyclaceae	Azospira
Azospirillum	Bacteria	Proteobacteria	Alphaproteobacteria	Rhodospirillales	Rhodospirillaceae	Azospirillum
Azotobacter	Bacteria	Proteobacteria	Gammaproteobacteria	Pseudomonadales	Pseudomonadaceae	Azotobacter
Bacillariophyta	Bacteria	Bacteria	Cyanobacteria/Chloroplast	Cyanobacteria	Chloroplast	Bacillariophyta
Bacillus	Bacteria	Firmicutes	Bacilli	Bacillales	Bacillaceae_1	Bacillus
Bacteriovorax	Bacteria	Proteobacteria	Deltaproteobacteria	Bdellovibrionales	Bacteriovoracaceae	Bacteriovorax
Bacteroides	Bacteria	Bacteroidetes	Bacteroidia	Bacteroidales	Bacteroidaceae	Bacteroides
Barnesiella	Bacteria	Bacteroidetes	Bacteroidia	Bacteroidales	Porphyromonadaceae	Barnesiella
Barrientosiimonas	Bacteria	Actinobacteria	Thermoleophilia	Actinomycetales	Dermacoccaceae	Barrientosiimonas
Bdellovibrio	Bacteria	Proteobacteria	Deltaproteobacteria	Bdellovibrionales	Bdellovibrionaceae	Bdellovibrio
Belnapia	Bacteria	Proteobacteria	Alphaproteobacteria	Rhodospirillales	Acetobacteraceae	Belnapia
Bifidobacterium	Bacteria	Actinobacteria	Thermoleophilia	Bifidobacteriales	Bifidobacteriaceae	Bifidobacterium
Bilophila	Bacteria	Proteobacteria	Deltaproteobacteria	Desulfovibrionales	Desulfovibrionaceae	Bilophila
Blastococcus	Bacteria	Actinobacteria	Thermoleophilia	Actinomycetales	Geodermatophilaceae	Blastococcus
Blastomonas	Bacteria	Proteobacteria	Alphaproteobacteria	Sphingomonadales	Sphingomonadaceae	Blastomonas
Blautia	Bacteria	Firmicutes	Clostridia	Clostridiales	Lachnospiraceae	Blautia
Bordetella	Bacteria	Proteobacteria	Betaproteobacteria	Burkholderiales	Alcaligenaceae	Bordetella
Bosea	Bacteria	Proteobacteria	Alphaproteobacteria	Rhizobiales	Bradyrhizobiaceae	Bosea
Brachybacterium	Bacteria	Actinobacteria	Thermoleophilia	Actinomycetales	Dermabacteraceae	Brachybacterium
Brachymonas	Bacteria	Proteobacteria	Betaproteobacteria	Burkholderiales	Comamonadaceae	Brachymonas
Bradyrhizobium	Bacteria	Proteobacteria	Alphaproteobacteria	Rhizobiales	Bradyrhizobiaceae	Bradyrhizobium
Branchiibius	Bacteria	Actinobacteria	Thermoleophilia	Actinomycetales	Dermacoccaceae	Branchiibius
BRC1_genera_incertae_sedis	Bacteria	Bacteria	BRC1	BRC1_genera_incertae_sedis	BRC1_genera_incertae_sedis	BRC1_genera_incertae_sedis
Brevibacillus	Bacteria	Firmicutes	Bacilli	Bacillales	Paenibacillaceae_1	Brevibacillus
Brevibacterium	Bacteria	Actinobacteria	Thermoleophilia	Actinomycetales	Brevibacteriaceae	Brevibacterium
Brevundimonas	Bacteria	Proteobacteria	Alphaproteobacteria	Caulobacterales	Caulobacteraceae	Brevundimonas
Brochothrix	Bacteria	Firmicutes	Bacilli	Bacillales	Listeriaceae	Brochothrix
Brucella	Bacteria	Proteobacteria	Alphaproteobacteria	Rhizobiales	Brucellaceae	Brucella
Bryobacter	Bacteria	Acidobacteria	Solibacteres	Solibacterales	Bryobacteraceae	Bryobacter
Bulleidia	Bacteria	Firmicutes	Erysipelotrichia	Erysipelotrichales	Erysipelotrichaceae	Bulleidia
Burkholderia	Bacteria	Proteobacteria	Betaproteobacteria	Burkholderiales	Burkholderiaceae	Burkholderia
Butyricicoccus	Bacteria	Firmicutes	Clostridia	Clostridiales	Ruminococcaceae	Butyricicoccus
Butyricimonas	Bacteria	Bacteroidetes	Bacteroidia	Bacteroidales	Porphyromonadaceae	Butyricimonas
Butyrivibrio	Bacteria	Firmicutes	Clostridia	Clostridiales	Lachnospiraceae	Butyrivibrio
Caenispirillum	Bacteria	Proteobacteria	Alphaproteobacteria	Rhodospirillales	Rhodospirillaceae	Caenispirillum
Caldibacillus	Bacteria	Firmicutes	Bacilli	Bacillales	Bacillaceae_1	Caldibacillus
Caldicellulosiruptor	Bacteria	Firmicutes	Clostridia	Clostridiales	Clostridiales_Incertae_Sedis_III	Caldicellulosiruptor
Caldimonas	Bacteria	Proteobacteria	Betaproteobacteria	Burkholderiales	Comamonadaceae	Caldimonas
Campylobacter	Bacteria	Proteobacteria	Epsilonproteobacteria	Campylobacterales	Campylobacteraceae	Campylobacter
Capnocytophaga	Bacteria	Bacteroidetes	Flavobacteriia	Flavobacteriales	Flavobacteriaceae	Capnocytophaga
Carboxydocella	Bacteria	Firmicutes	Clostridia	Clostridiales	Clostridiales_Incertae_Sedis_XVI	Carboxydocella
Cardiobacterium	Bacteria	Proteobacteria	Gammaproteobacteria	Cardiobacteriales	Cardiobacteriaceae	Cardiobacterium
Carnobacterium	Bacteria	Firmicutes	Bacilli	Lactobacillales	Carnobacteriaceae	Carnobacterium
Castellaniella	Bacteria	Proteobacteria	Betaproteobacteria	Burkholderiales	Alcaligenaceae	Castellaniella
Catabacter	Bacteria	Firmicutes	Clostridia	Clostridiales	Catabacteriaceae	Catabacter
Catenibacterium	Bacteria	Firmicutes	Erysipelotrichia	Erysipelotrichales	Erysipelotrichaceae	Catenibacterium
Catonella	Bacteria	Firmicutes	Clostridia	Clostridiales	Lachnospiraceae	Catonella
Caulobacter	Bacteria	Proteobacteria	Alphaproteobacteria	Caulobacterales	Caulobacteraceae	Caulobacter
Cedecea	Bacteria	Proteobacteria	Gammaproteobacteria	Enterobacteriales	Enterobacteriaceae	Cedecea
Cellulomonas	Bacteria	Actinobacteria	Thermoleophilia	Actinomycetales	Cellulomonadaceae	Cellulomonas
Cellulosimicrobium	Bacteria	Actinobacteria	Thermoleophilia	Actinomycetales	Promicromonosporaceae	Cellulosimicrobium
Cellvibrio	Bacteria	Proteobacteria	Gammaproteobacteria	Pseudomonadales	Pseudomonadaceae	Cellvibrio
Centipeda	Bacteria	Firmicutes	Negativicutes	Selenomonadales	Veillonellaceae	Centipeda
Cerasicoccus	Bacteria	Verrucomicrobia	Opitutae	Puniceicoccales	Puniceicoccaceae	Cerasicoccus
Cetobacterium	Bacteria	Fusobacteria	Fusobacteriia	Fusobacteriales	Fusobacteriaceae	Cetobacterium
Chelatococcus	Bacteria	Proteobacteria	Alphaproteobacteria	Rhizobiales	Beijerinckiaceae	Chelatococcus
Chlamydia	Bacteria	Chlamydiae	Chlamydiia	Chlamydiales	Chlamydiaceae	Chlamydia
Chlorophyta	Bacteria	Bacteria	Cyanobacteria/Chloroplast	Cyanobacteria	Chloroplast	Chlorophyta
Christensenella	Bacteria	Firmicutes	Clostridia	Clostridiales	Christensenellaceae	Christensenella
Chromohalobacter	Bacteria	Proteobacteria	Gammaproteobacteria	Oceanospirillales	Halomonadaceae	Chromohalobacter
Chryseobacterium	Bacteria	Bacteroidetes	Flavobacteriia	Flavobacteriales	Flavobacteriaceae	Chryseobacterium
Chryseomicrobium	Bacteria	Firmicutes	Bacilli	Bacillales	Planococcaceae	Chryseomicrobium
Citrobacter	Bacteria	Proteobacteria	Gammaproteobacteria	Enterobacteriales	Enterobacteriaceae	Citrobacter
Cloacibacillus	Bacteria	Synergistetes	Synergistia	Synergistales	Synergistaceae	Cloacibacillus
Cloacibacterium	Bacteria	Bacteroidetes	Flavobacteriia	Flavobacteriales	Flavobacteriaceae	Cloacibacterium
Clostridium_III	Bacteria	Firmicutes	Clostridia	Clostridiales	Ruminococcaceae	Clostridium_III
Clostridium_IV	Bacteria	Firmicutes	Clostridia	Clostridiales	Ruminococcaceae	Clostridium_IV
Clostridium_sensu_stricto	Bacteria	Firmicutes	Clostridia	Clostridiales	Clostridiaceae_1	Clostridium_sensu_stricto
Clostridium_XI	Bacteria	Firmicutes	Clostridia	Clostridiales	Peptostreptococcaceae	Clostridium_XI
Clostridium_XlVa	Bacteria	Firmicutes	Clostridia	Clostridiales	Lachnospiraceae	Clostridium_XlVa
Clostridium_XlVb	Bacteria	Firmicutes	Clostridia	Clostridiales	Lachnospiraceae	Clostridium_XlVb
Clostridium_XVIII	Bacteria	Firmicutes	Erysipelotrichia	Erysipelotrichales	Erysipelotrichaceae	Clostridium_XVIII
Cohnella	Bacteria	Firmicutes	Bacilli	Bacillales	Paenibacillaceae_1	Cohnella
Collinsella	Bacteria	Actinobacteria	Thermoleophilia	Coriobacteriales	Coriobacteriaceae	Collinsella
Colwellia	Bacteria	Proteobacteria	Gammaproteobacteria	Alteromonadales	Colwelliaceae	Colwellia
Comamonas	Bacteria	Proteobacteria	Betaproteobacteria	Burkholderiales	Comamonadaceae	Comamonas
Conchiformibius	Bacteria	Proteobacteria	Betaproteobacteria	Neisseriales	Neisseriaceae	Conchiformibius
Conexibacter	Bacteria	Actinobacteria	Thermoleophilia	Solirubrobacterales	Conexibacteraceae	Conexibacter
Coprobacillus	Bacteria	Firmicutes	Erysipelotrichia	Erysipelotrichales	Erysipelotrichaceae	Coprobacillus
Coprobacter	Bacteria	Bacteroidetes	Bacteroidia	Bacteroidales	Porphyromonadaceae	Coprobacter
Coprococcus	Bacteria	Firmicutes	Clostridia	Clostridiales	Lachnospiraceae	Coprococcus
Corynebacterium	Bacteria	Actinobacteria	Thermoleophilia	Actinomycetales	Corynebacteriaceae	Corynebacterium
Cosenzaea	Bacteria	Proteobacteria	Gammaproteobacteria	Enterobacteriales	Enterobacteriaceae	Cosenzaea
Craurococcus	Bacteria	Proteobacteria	Alphaproteobacteria	Rhodospirillales	Acetobacteraceae	Craurococcus
Cronobacter	Bacteria	Proteobacteria	Gammaproteobacteria	Enterobacteriales	Enterobacteriaceae	Cronobacter
Cruoricaptor	Bacteria	Bacteroidetes	Flavobacteriia	Flavobacteriales	Flavobacteriaceae	Cruoricaptor
Cryptobacterium	Bacteria	Actinobacteria	Thermoleophilia	Coriobacteriales	Coriobacteriaceae	Cryptobacterium
Cryptosporangium	Bacteria	Actinobacteria	Thermoleophilia	Actinomycetales	Cryptosporangiaceae	Cryptosporangium
Cupriavidus	Bacteria	Proteobacteria	Betaproteobacteria	Burkholderiales	Burkholderiaceae	Cupriavidus
Curtobacterium	Bacteria	Actinobacteria	Thermoleophilia	Actinomycetales	Microbacteriaceae	Curtobacterium
Curvibacter	Bacteria	Proteobacteria	Betaproteobacteria	Burkholderiales	Comamonadaceae	Curvibacter
Cystobacter	Bacteria	Proteobacteria	Deltaproteobacteria	Myxococcales	Cystobacteraceae	Cystobacter
Cytophaga	Bacteria	Bacteroidetes	Cytophagia	Cytophagales	Cytophagaceae	Cytophaga
Dechloromonas	Bacteria	Proteobacteria	Betaproteobacteria	Rhodocyclales	Rhodocyclaceae	Dechloromonas
Defluviicoccus	Bacteria	Proteobacteria	Alphaproteobacteria	Rhodospirillales	Rhodospirillaceae	Defluviicoccus
Deinococcus	Bacteria	Deinococcus-Thermus	Deinococci	Deinococcales	Deinococcaceae	Deinococcus
Delftia	Bacteria	Proteobacteria	Betaproteobacteria	Burkholderiales	Comamonadaceae	Delftia
Dermabacter	Bacteria	Actinobacteria	Thermoleophilia	Actinomycetales	Dermabacteraceae	Dermabacter
Dermacoccus	Bacteria	Actinobacteria	Thermoleophilia	Actinomycetales	Dermacoccaceae	Dermacoccus
Desulfobulbus	Bacteria	Proteobacteria	Deltaproteobacteria	Desulfobacterales	Desulfobulbaceae	Desulfobulbus
Desulfosporosinus	Bacteria	Firmicutes	Clostridia	Clostridiales	Peptococcaceae_1	Desulfosporosinus
Desulfovibrio	Bacteria	Proteobacteria	Deltaproteobacteria	Desulfovibrionales	Desulfovibrionaceae	Desulfovibrio
Devosia	Bacteria	Proteobacteria	Alphaproteobacteria	Rhizobiales	Hyphomicrobiaceae	Devosia
Dialister	Bacteria	Firmicutes	Negativicutes	Selenomonadales	Veillonellaceae	Dialister
Diaphorobacter	Bacteria	Proteobacteria	Betaproteobacteria	Burkholderiales	Comamonadaceae	Diaphorobacter
Dietzia	Bacteria	Actinobacteria	Thermoleophilia	Actinomycetales	Dietziaceae	Dietzia
Diplorickettsia	Bacteria	Proteobacteria	Gammaproteobacteria	Legionellales	Coxiellaceae	Diplorickettsia
Dolosigranulum	Bacteria	Firmicutes	Bacilli	Lactobacillales	Carnobacteriaceae	Dolosigranulum
Dorea	Bacteria	Firmicutes	Clostridia	Clostridiales	Lachnospiraceae	Dorea
Duganella	Bacteria	Proteobacteria	Betaproteobacteria	Burkholderiales	Oxalobacteraceae	Duganella
Dyadobacter	Bacteria	Bacteroidetes	Cytophagia	Cytophagales	Cytophagaceae	Dyadobacter
Dyella	Bacteria	Proteobacteria	Gammaproteobacteria	Xanthomonadales	Xanthomonadaceae	Dyella
Eggerthella	Bacteria	Actinobacteria	Thermoleophilia	Coriobacteriales	Coriobacteriaceae	Eggerthella
Eggerthia	Bacteria	Firmicutes	Erysipelotrichia	Erysipelotrichales	Erysipelotrichaceae	Eggerthia
Eikenella	Bacteria	Proteobacteria	Betaproteobacteria	Neisseriales	Neisseriaceae	Eikenella
Eisenbergiella	Bacteria	Firmicutes	Clostridia	Clostridiales	Lachnospiraceae	Eisenbergiella
Elusimicrobium	Bacteria	Elusimicrobia	Endomicrobia	Elusimicrobiales	Elusimicrobiaceae	Elusimicrobium
Empedobacter	Bacteria	Bacteroidetes	Flavobacteriia	Flavobacteriales	Flavobacteriaceae	Empedobacter
Enhydrobacter	Bacteria	Proteobacteria	Gammaproteobacteria	Pseudomonadales	Moraxellaceae	Enhydrobacter
Enteractinococcus	Bacteria	Actinobacteria	Thermoleophilia	Actinomycetales	Micrococcaceae	Enteractinococcus
Enterobacter	Bacteria	Proteobacteria	Gammaproteobacteria	Enterobacteriales	Enterobacteriaceae	Enterobacter
Enterococcus	Bacteria	Firmicutes	Bacilli	Lactobacillales	Enterococcaceae	Enterococcus
Enterorhabdus	Bacteria	Actinobacteria	Thermoleophilia	Coriobacteriales	Coriobacteriaceae	Enterorhabdus
Eremococcus	Bacteria	Firmicutes	Bacilli	Lactobacillales	Aerococcaceae	Eremococcus
Erysipelothrix	Bacteria	Firmicutes	Erysipelotrichia	Erysipelotrichales	Erysipelotrichaceae	Erysipelothrix
Erysipelotrichaceae_incertae_sedis	Bacteria	Firmicutes	Erysipelotrichia	Erysipelotrichales	Erysipelotrichaceae	Erysipelotrichaceae_incertae_sedis
Erythrobacter	Bacteria	Proteobacteria	Alphaproteobacteria	Sphingomonadales	Erythrobacteraceae	Erythrobacter
Escherichia/Shigella	Bacteria	Proteobacteria	Gammaproteobacteria	Enterobacteriales	Enterobacteriaceae	Escherichia/Shigella
Ethanoligenens	Bacteria	Firmicutes	Clostridia	Clostridiales	Ruminococcaceae	Ethanoligenens
Eubacterium	Bacteria	Firmicutes	Clostridia	Clostridiales	Eubacteriaceae	Eubacterium
Exiguobacterium	Bacteria	Firmicutes	Bacilli	Bacillales	Bacillales_Incertae_Sedis_XII	Exiguobacterium
Ezakiella	Bacteria	Firmicutes	Clostridia	Clostridiales	Clostridiales_Incertae_Sedis_XI	Ezakiella
Facklamia	Bacteria	Firmicutes	Bacilli	Lactobacillales	Aerococcaceae	Facklamia
Faecalibacterium	Bacteria	Firmicutes	Clostridia	Clostridiales	Ruminococcaceae	Faecalibacterium
Faecalicoccus	Bacteria	Firmicutes	Erysipelotrichia	Erysipelotrichales	Erysipelotrichaceae	Faecalicoccus
Faecalitalea	Bacteria	Firmicutes	Erysipelotrichia	Erysipelotrichales	Erysipelotrichaceae	Faecalitalea
Falsiporphyromonas	Bacteria	Bacteroidetes	Bacteroidia	Bacteroidales	Porphyromonadaceae	Falsiporphyromonas
Fastidiosipila	Bacteria	Firmicutes	Clostridia	Clostridiales	Ruminococcaceae	Fastidiosipila
Faucicola	Bacteria	Proteobacteria	Gammaproteobacteria	Pseudomonadales	Moraxellaceae	Faucicola
Ferruginibacter	Bacteria	Bacteroidetes	Sphingobacteriia	Sphingobacteriales	Chitinophagaceae	Ferruginibacter
Fibrella	Bacteria	Bacteroidetes	Cytophagia	Cytophagales	Cytophagaceae	Fibrella
Filifactor	Bacteria	Firmicutes	Clostridia	Clostridiales	Peptostreptococcaceae	Filifactor
Finegoldia	Bacteria	Firmicutes	Clostridia	Clostridiales	Clostridiales_Incertae_Sedis_XI	Finegoldia
Flaviflexus	Bacteria	Actinobacteria	Thermoleophilia	Actinomycetales	Actinomycetaceae	Flaviflexus
Flavisolibacter	Bacteria	Bacteroidetes	Sphingobacteriia	Sphingobacteriales	Chitinophagaceae	Flavisolibacter
Flavobacterium	Bacteria	Bacteroidetes	Flavobacteriia	Flavobacteriales	Flavobacteriaceae	Flavobacterium
Flavonifractor	Bacteria	Firmicutes	Clostridia	Clostridiales	Ruminococcaceae	Flavonifractor
Flectobacillus	Bacteria	Bacteroidetes	Cytophagia	Cytophagales	Cytophagaceae	Flectobacillus
Fluviimonas	Bacteria	Bacteroidetes	Cytophagia	Cytophagales	Cytophagaceae	Fluviimonas
Fretibacterium	Bacteria	Synergistetes	Synergistia	Synergistales	Synergistaceae	Fretibacterium
Friedmanniella	Bacteria	Actinobacteria	Thermoleophilia	Actinomycetales	Propionibacteriaceae	Friedmanniella
Frondihabitans	Bacteria	Actinobacteria	Thermoleophilia	Actinomycetales	Microbacteriaceae	Frondihabitans
Fusicatenibacter	Bacteria	Firmicutes	Clostridia	Clostridiales	Lachnospiraceae	Fusicatenibacter
Fusobacterium	Bacteria	Fusobacteria	Fusobacteriia	Fusobacteriales	Fusobacteriaceae	Fusobacterium
Gaiella	Bacteria	Actinobacteria	Thermoleophilia	Gaiellales	Gaiellaceae	Gaiella
Galbibacter	Bacteria	Bacteroidetes	Flavobacteriia	Flavobacteriales	Flavobacteriaceae	Galbibacter
Gallicola	Bacteria	Firmicutes	Clostridia	Clostridiales	Clostridiales_Incertae_Sedis_XI	Gallicola
Gardnerella	Bacteria	Actinobacteria	Thermoleophilia	Bifidobacteriales	Bifidobacteriaceae	Gardnerella
Gemella	Bacteria	Firmicutes	Bacilli	Bacillales	Bacillales_Incertae_Sedis_XI	Gemella
Geminicoccus	Bacteria	Proteobacteria	Alphaproteobacteria	Rhodospirillales	Geminicoccaceae	Geminicoccus
Gemmatimonas	Bacteria	Gemmatimonadetes	Gemmatimonadetes	Gemmatimonadales	Gemmatimonadaceae	Gemmatimonas
Gemmiger	Bacteria	Firmicutes	Clostridia	Clostridiales	Ruminococcaceae	Gemmiger
Gemmobacter	Bacteria	Proteobacteria	Alphaproteobacteria	Rhodobacterales	Rhodobacteraceae	Gemmobacter
Geobacillus	Bacteria	Firmicutes	Bacilli	Bacillales	Bacillaceae_1	Geobacillus
Geobacter	Bacteria	Proteobacteria	Deltaproteobacteria	Desulfuromonadales	Geobacteraceae	Geobacter
Geodermatophilus	Bacteria	Actinobacteria	Thermoleophilia	Actinomycetales	Geodermatophilaceae	Geodermatophilus
Georgenia	Bacteria	Actinobacteria	Thermoleophilia	Actinomycetales	Bogoriellaceae	Georgenia
Geothermomicrobium	Bacteria	Firmicutes	Bacilli	Bacillales	Thermoactinomycetaceae_1	Geothermomicrobium
Geothrix	Bacteria	Acidobacteria	Holophagae	Holophagales	Holophagaceae	Geothrix
Gilvimarinus	Bacteria	Proteobacteria	Gammaproteobacteria	Cellvibrionales	Cellvibrionaceae	Gilvimarinus
Globicatella	Bacteria	Firmicutes	Bacilli	Lactobacillales	Aerococcaceae	Globicatella
Gluconobacter	Bacteria	Proteobacteria	Alphaproteobacteria	Rhodospirillales	Acetobacteraceae	Gluconobacter
Gordonia	Bacteria	Actinobacteria	Thermoleophilia	Actinomycetales	Nocardiaceae	Gordonia
Gordonibacter	Bacteria	Actinobacteria	Thermoleophilia	Coriobacteriales	Coriobacteriaceae	Gordonibacter
Gp10	Bacteria	Acidobacteria	Acidobacteria_Gp10			Gp10
Gp13	Bacteria	Acidobacteria	Acidobacteria_Gp13			Gp13
Gp16	Bacteria	Acidobacteria	Acidobacteria_Gp16			Gp16
Gp3	Bacteria	Acidobacteria	Acidobacteria_Gp3			Gp3
Gp6	Bacteria	Acidobacteria	Acidobacteria_Gp6			Gp6
Gp7	Bacteria	Acidobacteria	Acidobacteria_Gp7			Gp7
GpI	Bacteria	Cyanobacteria/Chloroplast	Cyanobacteria		Family_I	GpI
GpIIa	Bacteria	Cyanobacteria/Chloroplast	Cyanobacteria		Family_II	GpIIa
Granulicatella	Bacteria	Firmicutes	Bacilli	Lactobacillales	Carnobacteriaceae	Granulicatella
Granulicella	Bacteria	Acidobacteria	Acidobacteriia	Acidobacteriales	Acidobacteriaceae	Granulicella
Gulbenkiania	Bacteria	Proteobacteria	Betaproteobacteria	Neisseriales	Neisseriaceae	Gulbenkiania
Gulosibacter	Bacteria	Actinobacteria	Thermoleophilia	Actinomycetales	Microbacteriaceae	Gulosibacter
Haematobacter	Bacteria	Proteobacteria	Alphaproteobacteria	Rhodobacterales	Rhodobacteraceae	Haematobacter
Haemophilus	Bacteria	Proteobacteria	Gammaproteobacteria	Pasteurellales	Pasteurellaceae	Haemophilus
Haliscomenobacter	Bacteria	Bacteroidetes	Sphingobacteriia	Sphingobacteriales	Saprospiraceae	Haliscomenobacter
Halomonas	Bacteria	Proteobacteria	Gammaproteobacteria	Oceanospirillales	Halomonadaceae	Halomonas
Hathewaya	Bacteria	Firmicutes	Clostridia	Clostridiales	Clostridiaceae_1	Hathewaya
Helcobacillus	Bacteria	Actinobacteria	Thermoleophilia	Actinomycetales	Dermabacteraceae	Helcobacillus
Helcococcus	Bacteria	Firmicutes	Clostridia	Clostridiales	Clostridiales_Incertae_Sedis_XI	Helcococcus
Helicobacter	Bacteria	Proteobacteria	Epsilonproteobacteria	Campylobacterales	Helicobacteraceae	Helicobacter
Herbaspirillum	Bacteria	Proteobacteria	Betaproteobacteria	Burkholderiales	Oxalobacteraceae	Herbaspirillum
Herpetosiphon	Bacteria	Chloroflexi	Chloroflexia	Herpetosiphonales	Herpetosiphonaceae	Herpetosiphon
Holdemanella	Bacteria	Firmicutes	Erysipelotrichia	Erysipelotrichales	Erysipelotrichaceae	Holdemanella
Holdemania	Bacteria	Firmicutes	Erysipelotrichia	Erysipelotrichales	Erysipelotrichaceae	Holdemania
Howardella	Bacteria	Firmicutes	Clostridia	Clostridiales	Lachnospiraceae	Howardella
Hungatella	Bacteria	Firmicutes	Clostridia	Clostridiales	Lachnospiraceae	Hungatella
Hydrogenibacillus	Bacteria	Firmicutes	Bacilli	Bacillales	Bacillales_incertae_sedis	Hydrogenibacillus
Hydrogenispora	Bacteria	Firmicutes	Clostridia	Clostridiales	Heliobacteriaceae	Hydrogenispora
Hydrogenoanaerobacterium	Bacteria	Firmicutes	Clostridia	Clostridiales	Ruminococcaceae	Hydrogenoanaerobacterium
Hydrogenophilus	Bacteria	Proteobacteria	Betaproteobacteria	Hydrogenophilales	Hydrogenophilaceae	Hydrogenophilus
Hydrotalea	Bacteria	Bacteroidetes	Sphingobacteriia	Sphingobacteriales	Chitinophagaceae	Hydrotalea
Hymenobacter	Bacteria	Bacteroidetes	Cytophagia	Cytophagales	Cytophagaceae	Hymenobacter
Hyphomicrobium	Bacteria	Proteobacteria	Alphaproteobacteria	Rhizobiales	Hyphomicrobiaceae	Hyphomicrobium
Ilumatobacter	Bacteria	Actinobacteria	Thermoleophilia	Acidimicrobiales	Acidimicrobiaceae	Ilumatobacter
Intestinibacter	Bacteria	Firmicutes	Clostridia	Clostridiales	Peptostreptococcaceae	Intestinibacter
Intestinimonas	Bacteria	Firmicutes	Clostridia	Clostridiales	Ruminococcaceae	Intestinimonas
Intrasporangium	Bacteria	Actinobacteria	Thermoleophilia	Actinomycetales	Intrasporangiaceae	Intrasporangium
Isobaculum	Bacteria	Firmicutes	Bacilli	Lactobacillales	Carnobacteriaceae	Isobaculum
Isoptericola	Bacteria	Actinobacteria	Thermoleophilia	Actinomycetales	Promicromonosporaceae	Isoptericola
Janibacter	Bacteria	Actinobacteria	Thermoleophilia	Actinomycetales	Intrasporangiaceae	Janibacter
Janthinobacterium	Bacteria	Proteobacteria	Betaproteobacteria	Burkholderiales	Oxalobacteraceae	Janthinobacterium
Jeotgalicoccus	Bacteria	Firmicutes	Bacilli	Bacillales	Staphylococcaceae	Jeotgalicoccus
Jiangella	Bacteria	Actinobacteria	Thermoleophilia	Actinomycetales	Jiangellaceae	Jiangella
Johnsonella	Bacteria	Firmicutes	Clostridia	Clostridiales	Lachnospiraceae	Johnsonella
Jonesia	Bacteria	Actinobacteria	Thermoleophilia	Actinomycetales	Jonesiaceae	Jonesia
Jonquetella	Bacteria	Synergistetes	Synergistia	Synergistales	Synergistaceae	Jonquetella
Kaistia	Bacteria	Proteobacteria	Alphaproteobacteria	Rhizobiales	Rhizobiaceae	Kaistia
Kineococcus	Bacteria	Actinobacteria	Thermoleophilia	Actinomycetales	Kineosporiaceae	Kineococcus
Kineosporia	Bacteria	Actinobacteria	Thermoleophilia	Actinomycetales	Kineosporiaceae	Kineosporia
Kingella	Bacteria	Proteobacteria	Betaproteobacteria	Neisseriales	Neisseriaceae	Kingella
Klebsiella	Bacteria	Proteobacteria	Gammaproteobacteria	Enterobacteriales	Enterobacteriaceae	Klebsiella
Knoellia	Bacteria	Actinobacteria	Thermoleophilia	Actinomycetales	Intrasporangiaceae	Knoellia
Kocuria	Bacteria	Actinobacteria	Thermoleophilia	Actinomycetales	Micrococcaceae	Kocuria
Kytococcus	Bacteria	Actinobacteria	Thermoleophilia	Actinomycetales	Dermacoccaceae	Kytococcus
Labilithrix	Bacteria	Proteobacteria	Deltaproteobacteria	Myxococcales	Labilitrichaceae	Labilithrix
Lachnoanaerobaculum	Bacteria	Firmicutes	Clostridia	Clostridiales	Lachnospiraceae	Lachnoanaerobaculum
Lachnospiracea_incertae_sedis	Bacteria	Firmicutes	Clostridia	Clostridiales	Lachnospiraceae	Lachnospiracea_incertae_sedis
Lacibacter	Bacteria	Bacteroidetes	Sphingobacteriia	Sphingobacteriales	Chitinophagaceae	Lacibacter
Lactobacillus	Bacteria	Firmicutes	Bacilli	Lactobacillales	Lactobacillaceae	Lactobacillus
Lactococcus	Bacteria	Firmicutes	Bacilli	Lactobacillales	Streptococcaceae	Lactococcus
Lactonifactor	Bacteria	Firmicutes	Clostridia	Clostridiales	Lachnospiraceae	Lactonifactor
Larkinella	Bacteria	Bacteroidetes	Cytophagia	Cytophagales	Cytophagaceae	Larkinella
Lautropia	Bacteria	Proteobacteria	Betaproteobacteria	Burkholderiales	Burkholderiaceae	Lautropia
Legionella	Bacteria	Proteobacteria	Gammaproteobacteria	Legionellales	Legionellaceae	Legionella
Leptotrichia	Bacteria	Fusobacteria	Fusobacteriia	Fusobacteriales	Leptotrichiaceae	Leptotrichia
Leucobacter	Bacteria	Actinobacteria	Thermoleophilia	Actinomycetales	Microbacteriaceae	Leucobacter
Leuconostoc	Bacteria	Firmicutes	Bacilli	Lactobacillales	Leuconostocaceae	Leuconostoc
Limnohabitans	Bacteria	Proteobacteria	Betaproteobacteria	Burkholderiales	Comamonadaceae	Limnohabitans
Litorilinea	Bacteria	Chloroflexi	Caldilineae	Caldilineales	Caldilineaceae	Litorilinea
Luteibacter	Bacteria	Proteobacteria	Gammaproteobacteria	Xanthomonadales	Xanthomonadaceae	Luteibacter
Luteimonas	Bacteria	Proteobacteria	Gammaproteobacteria	Xanthomonadales	Xanthomonadaceae	Luteimonas
Luteococcus	Bacteria	Actinobacteria	Thermoleophilia	Actinomycetales	Propionibacteriaceae	Luteococcus
Luteolibacter	Bacteria	Verrucomicrobia	Verrucomicrobiae	Verrucomicrobiales	Verrucomicrobiaceae	Luteolibacter
Lysinibacillus	Bacteria	Firmicutes	Bacilli	Bacillales	Planococcaceae	Lysinibacillus
Lysobacter	Bacteria	Proteobacteria	Gammaproteobacteria	Xanthomonadales	Xanthomonadaceae	Lysobacter
Macellibacteroides	Bacteria	Bacteroidetes	Bacteroidia	Bacteroidales	Porphyromonadaceae	Macellibacteroides
Macrococcus	Bacteria	Firmicutes	Bacilli	Bacillales	Staphylococcaceae	Macrococcus
Magnetospirillum	Bacteria	Proteobacteria	Alphaproteobacteria	Rhodospirillales	Rhodospirillaceae	Magnetospirillum
Mannheimia	Bacteria	Proteobacteria	Gammaproteobacteria	Pasteurellales	Pasteurellaceae	Mannheimia
Maribacter	Bacteria	Bacteroidetes	Flavobacteriia	Flavobacteriales	Flavobacteriaceae	Maribacter
Marinifilum	Bacteria	Bacteroidetes	Marinilabiliales	Marinilabiliales	Marinifilaceae	Marinifilum
Marinococcus	Bacteria	Firmicutes	Bacilli	Bacillales	Bacillaceae_2	Marinococcus
Marinomonas	Bacteria	Proteobacteria	Gammaproteobacteria	Oceanospirillales	Oceanospirillaceae	Marinomonas
Marmoricola	Bacteria	Actinobacteria	Thermoleophilia	Actinomycetales	Nocardioidaceae	Marmoricola
Martelella	Bacteria	Proteobacteria	Alphaproteobacteria	Rhizobiales	Aurantimonadaceae	Martelella
Massilia	Bacteria	Proteobacteria	Betaproteobacteria	Burkholderiales	Oxalobacteraceae	Massilia
Megamonas	Bacteria	Firmicutes	Negativicutes	Selenomonadales	Veillonellaceae	Megamonas
Megasphaera	Bacteria	Firmicutes	Negativicutes	Selenomonadales	Veillonellaceae	Megasphaera
Meiothermus	Bacteria	Deinococcus-Thermus	Deinococci	Thermales	Thermaceae	Meiothermus
Melaminivora	Bacteria	Proteobacteria	Betaproteobacteria	Burkholderiales	Comamonadaceae	Melaminivora
Mesorhizobium	Bacteria	Proteobacteria	Alphaproteobacteria	Rhizobiales	Phyllobacteriaceae	Mesorhizobium
Methanobrevibacter	Bacteria	Euryarchaeota	Methanobacteria	Methanobacteriales	Methanobacteriaceae	Methanobrevibacter
Methanomassiliicoccus	Bacteria	Euryarchaeota	Thermoplasmata	Methanomassiliicoccales	Methanomassiliicoccaceae	Methanomassiliicoccus
Methanosphaera	Bacteria	Euryarchaeota	Methanobacteria	Methanobacteriales	Methanobacteriaceae	Methanosphaera
Methylobacillus	Bacteria	Proteobacteria	Betaproteobacteria	Methylophilales	Methylophilaceae	Methylobacillus
Methylobacterium	Bacteria	Proteobacteria	Alphaproteobacteria	Rhizobiales	Methylobacteriaceae	Methylobacterium
Methylocystis	Bacteria	Proteobacteria	Alphaproteobacteria	Rhizobiales	Methylocystaceae	Methylocystis
Methylophilus	Bacteria	Proteobacteria	Betaproteobacteria	Methylophilales	Methylophilaceae	Methylophilus
Methyloversatilis	Bacteria	Proteobacteria	Betaproteobacteria	Rhodocyclales	Rhodocyclaceae	Methyloversatilis
Microbacterium	Bacteria	Actinobacteria	Thermoleophilia	Actinomycetales	Microbacteriaceae	Microbacterium
Microcella	Bacteria	Actinobacteria	Thermoleophilia	Actinomycetales	Microbacteriaceae	Microcella
Micrococcus	Bacteria	Actinobacteria	Thermoleophilia	Actinomycetales	Micrococcaceae	Micrococcus
Microvirga	Bacteria	Proteobacteria	Alphaproteobacteria	Rhizobiales	Methylobacteriaceae	Microvirga
Millisia	Bacteria	Actinobacteria	Thermoleophilia	Actinomycetales	Nocardiaceae	Millisia
Mitsuokella	Bacteria	Firmicutes	Negativicutes	Selenomonadales	Veillonellaceae	Mitsuokella
Mobiluncus	Bacteria	Actinobacteria	Thermoleophilia	Actinomycetales	Actinomycetaceae	Mobiluncus
Modestobacter	Bacteria	Actinobacteria	Thermoleophilia	Actinomycetales	Geodermatophilaceae	Modestobacter
Mogibacterium	Bacteria	Firmicutes	Clostridia	Clostridiales	Clostridiales_Incertae_Sedis_XIII	Mogibacterium
Moheibacter	Bacteria	Bacteroidetes	Flavobacteriia	Flavobacteriales	Flavobacteriaceae	Moheibacter
Moraxella	Bacteria	Proteobacteria	Gammaproteobacteria	Pseudomonadales	Moraxellaceae	Moraxella
Morganella	Bacteria	Proteobacteria	Gammaproteobacteria	Enterobacteriales	Enterobacteriaceae	Morganella
Morococcus	Bacteria	Proteobacteria	Betaproteobacteria	Neisseriales	Neisseriaceae	Morococcus
Moryella	Bacteria	Firmicutes	Clostridia	Clostridiales	Lachnospiraceae	Moryella
Mucilaginibacter	Bacteria	Bacteroidetes	Sphingobacteriia	Sphingobacteriales	Sphingobacteriaceae	Mucilaginibacter
Murdochiella	Bacteria	Firmicutes	Clostridia	Clostridiales	Clostridiales_Incertae_Sedis_XI	Murdochiella
Mycobacterium	Bacteria	Actinobacteria	Thermoleophilia	Actinomycetales	Mycobacteriaceae	Mycobacterium
Mycoplasma	Bacteria	Tenericutes	Mollicutes	Mycoplasmatales	Mycoplasmataceae	Mycoplasma
Negativicoccus	Bacteria	Firmicutes	Negativicutes	Selenomonadales	Veillonellaceae	Negativicoccus
Neisseria	Bacteria	Proteobacteria	Betaproteobacteria	Neisseriales	Neisseriaceae	Neisseria
Neochlamydia	Bacteria	Chlamydiae	Chlamydiia	Chlamydiales	Parachlamydiaceae	Neochlamydia
Neorhizobium	Bacteria	Proteobacteria	Alphaproteobacteria	Rhizobiales	Rhizobiaceae	Neorhizobium
Neptunomonas	Bacteria	Proteobacteria	Gammaproteobacteria	Oceanospirillales	Oceanospirillaceae	Neptunomonas
Nesterenkonia	Bacteria	Actinobacteria	Thermoleophilia	Actinomycetales	Micrococcaceae	Nesterenkonia
Nevskia	Bacteria	Proteobacteria	Gammaproteobacteria	Xanthomonadales	Sinobacteraceae	Nevskia
Niabella	Bacteria	Bacteroidetes	Sphingobacteriia	Sphingobacteriales	Chitinophagaceae	Niabella
Nibribacter	Bacteria	Bacteroidetes	Cytophagia	Cytophagales	Cytophagaceae	Nibribacter
Nitrososphaera	Bacteria	Archaea	Thaumarchaeota	Nitrososphaerales	Nitrososphaeraceae	Nitrososphaera
Nitrospira	Bacteria	Nitrospirae	Nitrospira	Nitrospirales	Nitrospiraceae	Nitrospira
Niveispirillum	Bacteria	Proteobacteria	Alphaproteobacteria	Rhodospirillales	Rhodospirillaceae	Niveispirillum
Nocardioides	Bacteria	Actinobacteria	Thermoleophilia	Actinomycetales	Nocardioidaceae	Nocardioides
Nonlabens	Bacteria	Bacteroidetes	Flavobacteriia	Flavobacteriales	Flavobacteriaceae	Nonlabens
Nosocomiicoccus	Bacteria	Firmicutes	Bacilli	Bacillales	Staphylococcaceae	Nosocomiicoccus
Noviherbaspirillum	Bacteria	Proteobacteria	Betaproteobacteria	Burkholderiales	Oxalobacteraceae	Noviherbaspirillum
Novispirillum	Bacteria	Proteobacteria	Alphaproteobacteria	Rhodospirillales	Rhodospirillaceae	Novispirillum
Novosphingobium	Bacteria	Proteobacteria	Alphaproteobacteria	Sphingomonadales	Sphingomonadaceae	Novosphingobium
Ochrobactrum	Bacteria	Proteobacteria	Alphaproteobacteria	Rhizobiales	Brucellaceae	Ochrobactrum
Odoribacter	Bacteria	Bacteroidetes	Bacteroidia	Bacteroidales	Porphyromonadaceae	Odoribacter
Oerskovia	Bacteria	Actinobacteria	Thermoleophilia	Actinomycetales	Cellulomonadaceae	Oerskovia
Oligella	Bacteria	Proteobacteria	Betaproteobacteria	Burkholderiales	Alcaligenaceae	Oligella
Oligotropha	Bacteria	Proteobacteria	Alphaproteobacteria	Rhizobiales	Bradyrhizobiaceae	Oligotropha
Olivibacter	Bacteria	Bacteroidetes	Sphingobacteriia	Sphingobacteriales	Sphingobacteriaceae	Olivibacter
Olsenella	Bacteria	Actinobacteria	Thermoleophilia	Coriobacteriales	Coriobacteriaceae	Olsenella
Opitutus	Bacteria	Verrucomicrobia	Opitutae	Opitutales	Opitutaceae	Opitutus
Oribacterium	Bacteria	Firmicutes	Clostridia	Clostridiales	Lachnospiraceae	Oribacterium
Ornithinimicrobium	Bacteria	Actinobacteria	Thermoleophilia	Actinomycetales	Intrasporangiaceae	Ornithinimicrobium
Oscillibacter	Bacteria	Firmicutes	Clostridia	Clostridiales	Ruminococcaceae	Oscillibacter
Ottowia	Bacteria	Proteobacteria	Betaproteobacteria	Burkholderiales	Comamonadaceae	Ottowia
Pacearchaeota_Incertae_Sedis_AR13	Bacteria	Archaea	Pacearchaeota	Pacearchaeota_Incertae_Sedis_AR13
Paenibacillus	Bacteria	Firmicutes	Bacilli	Bacillales	Paenibacillaceae_1	Paenibacillus
Paludibacter	Bacteria	Bacteroidetes	Bacteroidia	Bacteroidales	Porphyromonadaceae	Paludibacter
Panacagrimonas	Bacteria	Proteobacteria	Gammaproteobacteria	Xanthomonadales	Sinobacteraceae	Panacagrimonas
Pandoraea	Bacteria	Proteobacteria	Betaproteobacteria	Burkholderiales	Burkholderiaceae	Pandoraea
Pantoea	Bacteria	Proteobacteria	Gammaproteobacteria	Enterobacteriales	Enterobacteriaceae	Pantoea
Parabacteroides	Bacteria	Bacteroidetes	Bacteroidia	Bacteroidales	Porphyromonadaceae	Parabacteroides
Parablastomonas	Bacteria	Proteobacteria	Alphaproteobacteria	Sphingomonadales	Sphingomonadaceae	Parablastomonas
Paracoccus	Bacteria	Proteobacteria	Alphaproteobacteria	Rhodobacterales	Rhodobacteraceae	Paracoccus
Paraeggerthella	Bacteria	Actinobacteria	Thermoleophilia	Coriobacteriales	Coriobacteriaceae	Paraeggerthella
Paraglaciecola	Bacteria	Proteobacteria	Gammaproteobacteria	Alteromonadales	Alteromonadaceae	Paraglaciecola
Paraprevotella	Bacteria	Bacteroidetes	Bacteroidia	Bacteroidales	Prevotellaceae	Paraprevotella
Parasegetibacter	Bacteria	Bacteroidetes	Sphingobacteriia	Sphingobacteriales	Chitinophagaceae	Parasegetibacter
Parasutterella	Bacteria	Proteobacteria	Betaproteobacteria	Burkholderiales	Sutterellaceae	Parasutterella
Parcubacteria_genera_incertae_sedis	Bacteria	Bacteria	Parcubacteria	Parcubacteria_genera_incertae_sedis
Parvibacter	Bacteria	Actinobacteria	Thermoleophilia	Coriobacteriales	Coriobacteriaceae	Parvibacter
Parvimonas	Bacteria	Firmicutes	Clostridia	Clostridiales	Clostridiales_Incertae_Sedis_XI	Parvimonas
Pasteurella	Bacteria	Proteobacteria	Gammaproteobacteria	Pasteurellales	Pasteurellaceae	Pasteurella
Patulibacter	Bacteria	Actinobacteria	Thermoleophilia	Solirubrobacterales	Patulibacteraceae	Patulibacter
Pediococcus	Bacteria	Firmicutes	Bacilli	Lactobacillales	Lactobacillaceae	Pediococcus
Pedobacter	Bacteria	Bacteroidetes	Sphingobacteriia	Sphingobacteriales	Sphingobacteriaceae	Pedobacter
Pedomicrobium	Bacteria	Proteobacteria	Alphaproteobacteria	Rhizobiales	Hyphomicrobiaceae	Pedomicrobium
Pelistega	Bacteria	Proteobacteria	Betaproteobacteria	Burkholderiales	Alcaligenaceae	Pelistega
Pelomonas	Bacteria	Proteobacteria	Betaproteobacteria	Burkholderiales	Comamonadaceae	Pelomonas
Pelosinus	Bacteria	Firmicutes	Negativicutes	Selenomonadales	Veillonellaceae	Pelosinus
Peptococcus	Bacteria	Firmicutes	Clostridia	Clostridiales	Peptococcaceae_1	Peptococcus
Peptoniphilus	Bacteria	Firmicutes	Clostridia	Clostridiales	Peptoniphilaceae	Peptoniphilus
Peptostreptococcaceae_incertae_sedis	Bacteria	Firmicutes	Clostridia	Clostridiales	Peptostreptococcaceae	Peptostreptococcaceae_incertae_sedis
Peptostreptococcus	Bacteria	Firmicutes	Clostridia	Clostridiales	Peptostreptococcaceae	Peptostreptococcus
Peredibacter	Bacteria	Proteobacteria	Deltaproteobacteria	Bdellovibrionales	Bacteriovoracaceae	Peredibacter
Petrimonas	Bacteria	Bacteroidetes	Bacteroidia	Bacteroidales	Porphyromonadaceae	Petrimonas
Petrobacter	Bacteria	Proteobacteria	Betaproteobacteria	Rhodocyclales	Rhodocyclaceae	Petrobacter
Phascolarctobacterium	Bacteria	Firmicutes	Negativicutes	Selenomonadales	Acidaminococcaceae	Phascolarctobacterium
Phenylobacterium	Bacteria	Proteobacteria	Alphaproteobacteria	Caulobacterales	Caulobacteraceae	Phenylobacterium
Phocaeicola	Bacteria	Bacteroidetes	Bacteroidia	Bacteroidales	Bacteroidales_incertae_sedis	Phocaeicola
Photobacterium	Bacteria	Proteobacteria	Gammaproteobacteria	Vibrionales	Vibrionaceae	Photobacterium
Phreatobacter	Bacteria	Proteobacteria	Alphaproteobacteria	Rhizobiales	Rhizobiales_incertae_sedis	Phreatobacter
Phycicoccus	Bacteria	Actinobacteria	Thermoleophilia	Actinomycetales	Intrasporangiaceae	Phycicoccus
Phyllobacterium	Bacteria	Proteobacteria	Alphaproteobacteria	Rhizobiales	Phyllobacteriaceae	Phyllobacterium
Pigmentiphaga	Bacteria	Proteobacteria	Betaproteobacteria	Burkholderiales	Alcaligenaceae	Pigmentiphaga
Pirellula	Bacteria	Planctomycetes	Planctomycetia	Planctomycetales	Planctomycetaceae	Pirellula
Planifilum	Bacteria	Firmicutes	Bacilli	Bacillales	Thermoactinomycetaceae_2	Planifilum
Planomicrobium	Bacteria	Firmicutes	Bacilli	Bacillales	Planococcaceae	Planomicrobium
Pleomorphomonas	Bacteria	Proteobacteria	Alphaproteobacteria	Rhizobiales	Methylocystaceae	Pleomorphomonas
Polaromonas	Bacteria	Proteobacteria	Betaproteobacteria	Burkholderiales	Comamonadaceae	Polaromonas
Polynucleobacter	Bacteria	Proteobacteria	Betaproteobacteria	Burkholderiales	Burkholderiaceae	Polynucleobacter
Pontibacter	Bacteria	Bacteroidetes	Cytophagia	Cytophagales	Cytophagaceae	Pontibacter
Porphyrobacter	Bacteria	Proteobacteria	Alphaproteobacteria	Sphingomonadales	Erythrobacteraceae	Porphyrobacter
Porphyromonas	Bacteria	Bacteroidetes	Bacteroidia	Bacteroidales	Porphyromonadaceae	Porphyromonas
Povalibacter	Bacteria	Proteobacteria	Gammaproteobacteria	Xanthomonadales	Sinobacteraceae	Povalibacter
Prevotella	Bacteria	Bacteroidetes	Bacteroidia	Bacteroidales	Prevotellaceae	Prevotella
Propionibacterium	Bacteria	Actinobacteria	Thermoleophilia	Actinomycetales	Propionibacteriaceae	Propionibacterium
Propionimicrobium	Bacteria	Actinobacteria	Thermoleophilia	Actinomycetales	Propionibacteriaceae	Propionimicrobium
Propionivibrio	Bacteria	Proteobacteria	Betaproteobacteria	Rhodocyclales	Rhodocyclaceae	Propionivibrio
Prosthecobacter	Bacteria	Verrucomicrobia	Verrucomicrobiae	Verrucomicrobiales	Verrucomicrobiaceae	Prosthecobacter
Proteus	Bacteria	Proteobacteria	Gammaproteobacteria	Enterobacteriales	Enterobacteriaceae	Proteus
Providencia	Bacteria	Proteobacteria	Gammaproteobacteria	Enterobacteriales	Enterobacteriaceae	Providencia
Pseudarcicella	Bacteria	Bacteroidetes	Cytophagia	Cytophagales	Cytophagaceae	Pseudarcicella
Pseudoalteromonas	Bacteria	Proteobacteria	Gammaproteobacteria	Alteromonadales	Pseudoalteromonadaceae	Pseudoalteromonas
Pseudobacteroides	Bacteria	Firmicutes	Clostridia	Clostridiales	Ruminococcaceae	Pseudobacteroides
Pseudobutyrivibrio	Bacteria	Firmicutes	Clostridia	Clostridiales	Lachnospiraceae	Pseudobutyrivibrio
Pseudochrobactrum	Bacteria	Proteobacteria	Alphaproteobacteria	Rhizobiales	Brucellaceae	Pseudochrobactrum
Pseudoflavonifractor	Bacteria	Firmicutes	Clostridia	Clostridiales	Ruminococcaceae	Pseudoflavonifractor
Pseudomonas	Bacteria	Proteobacteria	Gammaproteobacteria	Pseudomonadales	Pseudomonadaceae	Pseudomonas
Pseudonocardia	Bacteria	Actinobacteria	Thermoleophilia	Actinomycetales	Pseudonocardiaceae	Pseudonocardia
Pseudoramibacter	Bacteria	Firmicutes	Clostridia	Clostridiales	Eubacteriaceae	Pseudoramibacter
Pseudoxanthomonas	Bacteria	Proteobacteria	Gammaproteobacteria	Xanthomonadales	Xanthomonadaceae	Pseudoxanthomonas
Psychrobacter	Bacteria	Proteobacteria	Gammaproteobacteria	Pseudomonadales	Moraxellaceae	Psychrobacter
Psychromonas	Bacteria	Proteobacteria	Gammaproteobacteria	Alteromonadales	Psychromonadaceae	Psychromonas
Pyramidobacter	Bacteria	Synergistetes	Synergistia	Synergistales	Synergistaceae	Pyramidobacter
Ralstonia	Bacteria	Proteobacteria	Betaproteobacteria	Burkholderiales	Burkholderiaceae	Ralstonia
Ramlibacter	Bacteria	Proteobacteria	Betaproteobacteria	Burkholderiales	Comamonadaceae	Ramlibacter
Raoultella	Bacteria	Proteobacteria	Gammaproteobacteria	Enterobacteriales	Enterobacteriaceae	Raoultella
Reyranella	Bacteria	Proteobacteria	Alphaproteobacteria	Rhodospirillales		Reyranella
Rheinheimera	Bacteria	Proteobacteria	Gammaproteobacteria	Chromatiales	Chromatiaceae	Rheinheimera
Rhizobacter	Bacteria	Proteobacteria	Gammaproteobacteria	Pseudomonadales	Pseudomonadaceae	Rhizobacter
Rhizobium	Bacteria	Proteobacteria	Alphaproteobacteria	Rhizobiales	Rhizobiaceae	Rhizobium
Rhizomicrobium	Bacteria	Proteobacteria	Alphaproteobacteria	Micropepsales	Micropepsaceae	Rhizomicrobium
Rhodanobacter	Bacteria	Proteobacteria	Gammaproteobacteria	Xanthomonadales	Xanthomonadaceae	Rhodanobacter
Rhodobacter	Bacteria	Proteobacteria	Alphaproteobacteria	Rhodobacterales	Rhodobacteraceae	Rhodobacter
Rhodococcus	Bacteria	Actinobacteria	Thermoleophilia	Actinomycetales	Nocardiaceae	Rhodococcus
Rhodoferax	Bacteria	Proteobacteria	Betaproteobacteria	Burkholderiales	Comamonadaceae	Rhodoferax
Rhodopseudomonas	Bacteria	Proteobacteria	Alphaproteobacteria	Rhizobiales	Bradyrhizobiaceae	Rhodopseudomonas
Rickettsia	Bacteria	Proteobacteria	Alphaproteobacteria	Rickettsiales	Rickettsiaceae	Rickettsia
Riemerella	Bacteria	Bacteroidetes	Flavobacteriia	Flavobacteriales	Flavobacteriaceae	Riemerella
Rivicola	Bacteria	Proteobacteria	Betaproteobacteria	Neisseriales	Neisseriaceae	Rivicola
Robinsoniella	Bacteria	Firmicutes	Clostridia	Clostridiales	Lachnospiraceae	Robinsoniella
Romboutsia	Bacteria	Firmicutes	Clostridia	Clostridiales	Peptostreptococcaceae	Romboutsia
Roseburia	Bacteria	Firmicutes	Clostridia	Clostridiales	Lachnospiraceae	Roseburia
Roseomonas	Bacteria	Proteobacteria	Alphaproteobacteria	Rhodospirillales	Acetobacteraceae	Roseomonas
Rothia	Bacteria	Actinobacteria	Thermoleophilia	Actinomycetales	Micrococcaceae	Rothia
Rubellimicrobium	Bacteria	Proteobacteria	Alphaproteobacteria	Rhodobacterales	Rhodobacteraceae	Rubellimicrobium
Rubinisphaera	Bacteria	Planctomycetes	Planctomycetia	Planctomycetales	Planctomycetaceae	Rubinisphaera
Rubrobacter	Bacteria	Actinobacteria	Thermoleophilia	Rubrobacterales	Rubrobacteraceae	Rubrobacter
Rufibacter	Bacteria	Bacteroidetes	Cytophagia	Cytophagales	Cytophagaceae	Rufibacter
Ruminococcus	Bacteria	Firmicutes	Clostridia	Clostridiales	Ruminococcaceae	Ruminococcus
Ruminococcus2	Bacteria	Firmicutes	Clostridia	Clostridiales	Lachnospiraceae	Ruminococcus2
Saccharibacteria_genera_incertae_sedis	Bacteria	Candidatus_Saccharibacteria	Saccharibacteria_genera_incertae_sedis	Candidatus_Saccharibacteria	Candidatus_Saccharibacteria	Saccharibacteria_genera_incertae_sedis
Saccharofermentans	Bacteria	Firmicutes	Clostridia	Clostridiales	Ruminococcaceae	Saccharofermentans
Saccharopolyspora	Bacteria	Actinobacteria	Thermoleophilia	Actinomycetales	Pseudonocardiaceae	Saccharopolyspora
Salinicoccus	Bacteria	Firmicutes	Bacilli	Bacillales	Staphylococcaceae	Salinicoccus
Salinicola	Bacteria	Proteobacteria	Gammaproteobacteria	Oceanospirillales	Halomonadaceae	Salinicola
Salisediminibacterium	Bacteria	Firmicutes	Bacilli	Bacillales	Sporolactobacillaceae	Salisediminibacterium
Salmonella	Bacteria	Proteobacteria	Gammaproteobacteria	Enterobacteriales	Enterobacteriaceae	Salmonella
Salsuginibacillus	Bacteria	Firmicutes	Bacilli	Bacillales	Bacillaceae_2	Salsuginibacillus
Sandaracinobacter	Bacteria	Proteobacteria	Alphaproteobacteria	Sphingomonadales	Sphingomonadaceae	Sandaracinobacter
Sanguibacter	Bacteria	Actinobacteria	Thermoleophilia	Actinomycetales	Sanguibacteraceae	Sanguibacter
Scardovia	Bacteria	Actinobacteria	Thermoleophilia	Bifidobacteriales	Bifidobacteriaceae	Scardovia
Schlegelella	Bacteria	Proteobacteria	Betaproteobacteria	Burkholderiales	Comamonadaceae	Schlegelella
Schwartzia	Bacteria	Firmicutes	Negativicutes	Selenomonadales	Veillonellaceae	Schwartzia
Sediminibacterium	Bacteria	Bacteroidetes	Sphingobacteriia	Sphingobacteriales	Chitinophagaceae	Sediminibacterium
Segetibacter	Bacteria	Bacteroidetes	Sphingobacteriia	Sphingobacteriales	Chitinophagaceae	Segetibacter
Segniliparus	Bacteria	Actinobacteria	Thermoleophilia	Actinomycetales	Segniliparaceae	Segniliparus
Selenomonas	Bacteria	Firmicutes	Negativicutes	Selenomonadales	Veillonellaceae	Selenomonas
Senegalimassilia	Bacteria	Actinobacteria	Thermoleophilia	Coriobacteriales	Coriobacteriaceae	Senegalimassilia
Serratia	Bacteria	Proteobacteria	Gammaproteobacteria	Enterobacteriales	Enterobacteriaceae	Serratia
Shewanella	Bacteria	Proteobacteria	Gammaproteobacteria	Alteromonadales	Shewanellaceae	Shewanella
Shinella	Bacteria	Proteobacteria	Alphaproteobacteria	Rhizobiales	Rhizobiaceae	Shinella
Shuttleworthia	Bacteria	Firmicutes	Clostridia	Clostridiales	Lachnospiraceae	Shuttleworthia
Singulisphaera	Bacteria	Planctomycetes	Planctomycetia	Planctomycetales	Planctomycetaceae	Singulisphaera
Skermanella	Bacteria	Proteobacteria	Alphaproteobacteria	Rhodospirillales	Rhodospirillaceae	Skermanella
Slackia	Bacteria	Actinobacteria	Thermoleophilia	Coriobacteriales	Coriobacteriaceae	Slackia
Sneathia	Bacteria	Fusobacteria	Fusobacteriia	Fusobacteriales	Leptotrichiaceae	Sneathia
Snodgrassella	Bacteria	Proteobacteria	Betaproteobacteria	Neisseriales	Neisseriaceae	Snodgrassella
Soehngenia	Bacteria	Firmicutes	Clostridia	Clostridiales	Clostridiales_Incertae_Sedis_XI	Soehngenia
Solirubrobacter	Bacteria	Actinobacteria	Thermoleophilia	Solirubrobacterales	Solirubrobacteraceae	Solirubrobacter
Solobacterium	Bacteria	Firmicutes	Erysipelotrichia	Erysipelotrichales	Erysipelotrichaceae	Solobacterium
Spelaeicoccus	Bacteria	Actinobacteria	Thermoleophilia	Actinomycetales	Brevibacteriaceae	Spelaeicoccus
Sphaerotilus	Bacteria	Proteobacteria	Betaproteobacteria	Burkholderiales	Burkholderiales_incertae_sedis	Sphaerotilus
Sphingobacterium	Bacteria	Bacteroidetes	Sphingobacteriia	Sphingobacteriales	Sphingobacteriaceae	Sphingobacterium
Sphingobium	Bacteria	Proteobacteria	Alphaproteobacteria	Sphingomonadales	Sphingomonadaceae	Sphingobium
Sphingomonas	Bacteria	Proteobacteria	Alphaproteobacteria	Sphingomonadales	Sphingomonadaceae	Sphingomonas
Sphingopyxis	Bacteria	Proteobacteria	Alphaproteobacteria	Sphingomonadales	Sphingomonadaceae	Sphingopyxis
Sphingorhabdus	Bacteria	Proteobacteria	Alphaproteobacteria	Sphingomonadales	Sphingomonadaceae	Sphingorhabdus
Sphingosinicella	Bacteria	Proteobacteria	Alphaproteobacteria	Sphingomonadales	Sphingomonadaceae	Sphingosinicella
Spirosoma	Bacteria	Bacteroidetes	Cytophagia	Cytophagales	Cytophagaceae	Spirosoma
Sporobacter	Bacteria	Firmicutes	Clostridia	Clostridiales	Ruminococcaceae	Sporobacter
Sporolituus	Bacteria	Firmicutes	Negativicutes	Selenomonadales	Veillonellaceae	Sporolituus
Sporosarcina	Bacteria	Firmicutes	Bacilli	Bacillales	Planococcaceae	Sporosarcina
SR1_genera_incertae_sedis	Bacteria	SR1	SR1	SR1	SR1	SR1_genera_incertae_sedis
Staphylococcus	Bacteria	Firmicutes	Bacilli	Bacillales	Staphylococcaceae	Staphylococcus
Stenotrophomonas	Bacteria	Proteobacteria	Gammaproteobacteria	Xanthomonadales	Xanthomonadaceae	Stenotrophomonas
Stomatobaculum	Bacteria	Firmicutes	Clostridia	Clostridiales	Lachnospiraceae	Stomatobaculum
Streptobacillus	Bacteria	Fusobacteria	Fusobacteriia	Fusobacteriales	Leptotrichiaceae	Streptobacillus
Streptococcus	Bacteria	Firmicutes	Bacilli	Lactobacillales	Streptococcaceae	Streptococcus
Streptomyces	Bacteria	Actinobacteria	Thermoleophilia	Actinomycetales	Streptomycetaceae	Streptomyces
Streptophyta	Bacteria	Cyanobacteria/Chloroplast	Cyanobacteria	Cyanobacteria	Chloroplast	Streptophyta
Subdivision3_genera_incertae_sedis	Bacteria	Verrucomicrobia	Subdivision3	Subdivision3	Subdivision3	Subdivision3_genera_incertae_sedis
Subdoligranulum	Bacteria	Firmicutes	Clostridia	Clostridiales	Ruminococcaceae	Subdoligranulum
Succinatimonas	Bacteria	Proteobacteria	Gammaproteobacteria	Aeromonadales	Succinivibrionaceae	Succinatimonas
Succiniclasticum	Bacteria	Firmicutes	Negativicutes	Selenomonadales	Acidaminococcaceae	Succiniclasticum
Succinivibrio	Bacteria	Proteobacteria	Gammaproteobacteria	Aeromonadales	Succinivibrionaceae	Succinivibrio
Sulfurihydrogenibium	Bacteria	Aquificae	Aquificae	Aquificales	Hydrogenothermaceae	Sulfurihydrogenibium
Sutterella	Bacteria	Proteobacteria	Betaproteobacteria	Burkholderiales	Sutterellaceae	Sutterella
Suttonella	Bacteria	Proteobacteria	Gammaproteobacteria	Cardiobacteriales	Cardiobacteriaceae	Suttonella
Syntrophococcus	Bacteria	Firmicutes	Clostridia	Clostridiales	Lachnospiraceae	Syntrophococcus
Taibaiella	Bacteria	Bacteroidetes	Sphingobacteriia	Sphingobacteriales	Chitinophagaceae	Taibaiella
Tannerella	Bacteria	Bacteroidetes	Bacteroidia	Bacteroidales	Porphyromonadaceae	Tannerella
Telmatocola	Bacteria	Planctomycetes	Planctomycetia	Planctomycetales	Planctomycetaceae	Telmatocola
Tepidanaerobacter	Bacteria	Firmicutes	Clostridia	Clostridiales	Clostridiales_Incertae_Sedis_III	Tepidanaerobacter
Tepidimicrobium	Bacteria	Firmicutes	Clostridia	Clostridiales	Clostridiales_Incertae_Sedis_XI	Tepidimicrobium
Tepidimonas	Bacteria	Proteobacteria	Betaproteobacteria	Burkholderiales	Burkholderiales_incertae_sedis	Tepidimonas
Tepidiphilus	Bacteria	Proteobacteria	Betaproteobacteria	Hydrogenophilales	Hydrogenophilaceae	Tepidiphilus
Terrabacter	Bacteria	Actinobacteria	Thermoleophilia	Actinomycetales	Intrasporangiaceae	Terrabacter
Terrimicrobium	Bacteria	Verrucomicrobia	Spartobacteria	Terrimicrobium	Terrimicrobium	Terrimicrobium
Terrimonas	Bacteria	Bacteroidetes	Sphingobacteriia	Sphingobacteriales	Chitinophagaceae	Terrimonas
Terrisporobacter	Bacteria	Firmicutes	Clostridia	Clostridiales	Peptostreptococcaceae	Terrisporobacter
Tessaracoccus	Bacteria	Actinobacteria	Thermoleophilia	Actinomycetales	Propionibacteriaceae	Tessaracoccus
Tetrasphaera	Bacteria	Actinobacteria	Thermoleophilia	Actinomycetales	Intrasporangiaceae	Tetrasphaera
Thauera	Bacteria	Proteobacteria	Betaproteobacteria	Rhodocyclales	Rhodocyclaceae	Thauera
Thermicanus	Bacteria	Firmicutes	Bacilli	Bacillales	Bacillales_Incertae_Sedis_X	Thermicanus
Thermoactinomyces	Bacteria	Firmicutes	Bacilli	Bacillales	Thermoactinomycetaceae_1	Thermoactinomyces
Thermoanaerobacter	Bacteria	Firmicutes	Clostridia	Thermoanaerobacterales	Thermoanaerobacteraceae	Thermoanaerobacter
Thermoanaerobacterium	Bacteria	Firmicutes	Clostridia	Clostridiales	Clostridiales_Incertae_Sedis_III	Thermoanaerobacterium
Thermomonas	Bacteria	Proteobacteria	Gammaproteobacteria	Xanthomonadales	Xanthomonadaceae	Thermomonas
Thermus	Bacteria	Deinococcus-Thermus	Deinococci	Thermales	Thermaceae	Thermus
Thiobacillus	Bacteria	Proteobacteria	Betaproteobacteria	Hydrogenophilales	Hydrogenophilaceae	Thiobacillus
Thiothrix	Bacteria	Proteobacteria	Gammaproteobacteria	Thiotrichales	Thiotrichaceae	Thiothrix
Tissierella	Bacteria	Firmicutes	Clostridia	Clostridiales	Clostridiales_Incertae_Sedis_XI	Tissierella
Tolumonas	Bacteria	Proteobacteria	Gammaproteobacteria	Aeromonadales	Aeromonadaceae	Tolumonas
Treponema	Bacteria	Spirochaetes	Spirochaetia	Spirochaetales	Spirochaetaceae	Treponema
Trichococcus	Bacteria	Firmicutes	Bacilli	Lactobacillales	Carnobacteriaceae	Trichococcus
Truepera	Bacteria	Deinococcus-Thermus	Deinococci	Deinococcales	Trueperaceae	Truepera
Trueperella	Bacteria	Actinobacteria	Thermoleophilia	Actinomycetales	Actinomycetaceae	Trueperella
Tumebacillus	Bacteria	Firmicutes	Bacilli	Bacillales	Alicyclobacillaceae	Tumebacillus
Turicella	Bacteria	Actinobacteria	Thermoleophilia	Actinomycetales	Corynebacteriaceae	Turicella
Turicibacter	Bacteria	Firmicutes	Erysipelotrichia	Erysipelotrichales	Erysipelotrichaceae	Turicibacter
Uliginosibacterium	Bacteria	Proteobacteria	Betaproteobacteria	Rhodocyclales	Rhodocyclaceae	Uliginosibacterium
Undibacterium	Bacteria	Proteobacteria	Betaproteobacteria	Burkholderiales	Oxalobacteraceae	Undibacterium
Ureaplasma	Bacteria	Tenericutes	Mollicutes	Mycoplasmatales	Mycoplasmataceae	Ureaplasma
Ureibacillus	Bacteria	Firmicutes	Bacilli	Bacillales	Planococcaceae	Ureibacillus
Vagococcus	Bacteria	Firmicutes	Bacilli	Lactobacillales	Enterococcaceae	Vagococcus
Vallitalea	Bacteria	Firmicutes	Clostridia	Clostridiales	Defluviitaleaceae	Vallitalea
Vampirovibrio	Bacteria	Proteobacteria	Deltaproteobacteria	Bdellovibrionales	Bdellovibrionaceae	Vampirovibrio
Varibaculum	Bacteria	Actinobacteria	Thermoleophilia	Actinomycetales	Actinomycetaceae	Varibaculum
Variovorax	Bacteria	Proteobacteria	Betaproteobacteria	Burkholderiales	Comamonadaceae	Variovorax
Veillonella	Bacteria	Firmicutes	Negativicutes	Selenomonadales	Veillonellaceae	Veillonella
Vibrio	Bacteria	Proteobacteria	Gammaproteobacteria	Vibrionales	Vibrionaceae	Vibrio
Victivallis	Bacteria	Lentisphaerae	Lentisphaeria	Victivallales	Victivallaceae	Victivallis
Vogesella	Bacteria	Proteobacteria	Betaproteobacteria	Neisseriales	Neisseriaceae	Vogesella
Vulcaniibacterium	Bacteria	Proteobacteria	Gammaproteobacteria	Xanthomonadales	Xanthomonadaceae	Vulcaniibacterium
Weeksella	Bacteria	Bacteroidetes	Flavobacteriia	Flavobacteriales	Flavobacteriaceae	Weeksella
Weissella	Bacteria	Firmicutes	Bacilli	Lactobacillales	Leuconostocaceae	Weissella
Williamsia	Bacteria	Actinobacteria	Thermoleophilia	Actinomycetales	Nocardiaceae	Williamsia
Woesearchaeota_Incertae_Sedis_AR16	Bacteria	Archaea	Woesearchaeota	Woesearchaeota_Incertae_Sedis_AR16	Woesearchaeota_Incertae_Sedis_AR16	Woesearchaeota_Incertae_Sedis_AR16
Wolinella	Bacteria	Proteobacteria	Epsilonproteobacteria	Campylobacterales	Helicobacteraceae	Wolinella
WPS-1_genera_incertae_sedis	Bacteria	candidate_division_WPS-1	WPS-1_genera_incertae_sedis	WPS-1_genera_incertae_sedis	WPS-1_genera_incertae_sedis	WPS-1_genera_incertae_sedis
Xanthobacter	Bacteria	Proteobacteria	Alphaproteobacteria	Rhizobiales	Xanthobacteraceae	Xanthobacter
Xanthomonas	Bacteria	Proteobacteria	Gammaproteobacteria	Xanthomonadales	Xanthomonadaceae	Xanthomonas
Yersinia	Bacteria	Proteobacteria	Gammaproteobacteria	Enterobacteriales	Enterobacteriaceae	Yersinia
Zimmermannella	Bacteria	Actinobacteria	Thermoleophilia	Actinomycetales	Microbacteriaceae	Zimmermannella
Zobellella	Bacteria	Proteobacteria	Gammaproteobacteria	Aeromonadales	Aeromonadaceae	Zobellella
Zoogloea	Bacteria	Proteobacteria	Betaproteobacteria	Rhodocyclales	Rhodocyclaceae	Zoogloea

## Sheet: Metadata
Supplementary Table 1 (C): Phase/ Sub-phase metadata corresponding to each of the samples analyzed in the study
Sample	Class
BV_Intermediate_1	BV_Intermediate
BV_Intermediate_2	BV_Intermediate
BV_Intermediate_3	BV_Intermediate
BV_Intermediate_4	BV_Intermediate
BV_Intermediate_5	BV_Intermediate
BV_Intermediate_6	BV_Intermediate
BV_Intermediate_7	BV_Intermediate
BV_Intermediate_8	BV_Intermediate
BV_Intermediate_9	BV_Intermediate
BV_Intermediate_10	BV_Intermediate
BV_Intermediate_11	BV_Intermediate
BV_Intermediate_12	BV_Intermediate
BV_Intermediate_13	BV_Intermediate
BV_Intermediate_14	BV_Intermediate
BV_Intermediate_15	BV_Intermediate
BV_Intermediate_16	BV_Intermediate
BV_Intermediate_17	BV_Intermediate
BV_Intermediate_18	BV_Intermediate
BV_Intermediate_19	BV_Intermediate
BV_Intermediate_20	BV_Intermediate
BV_Intermediate_21	BV_Intermediate
BV_Intermediate_22	BV_Intermediate
BV_Intermediate_23	BV_Intermediate
BV_Intermediate_24	BV_Intermediate
BV_Intermediate_25	BV_Intermediate
BV_Intermediate_26	BV_Intermediate
BV_Intermediate_27	BV_Intermediate
BV_Intermediate_28	BV_Intermediate
BV_Intermediate_29	BV_Intermediate
BV_Intermediate_30	BV_Intermediate
BV_Intermediate_31	BV_Intermediate
BV_Intermediate_32	BV_Intermediate
BV_Intermediate_33	BV_Intermediate
BV_Intermediate_34	BV_Intermediate
BV_Intermediate_35	BV_Intermediate
BV_Intermediate_36	BV_Intermediate
BV_Intermediate_37	BV_Intermediate
BV_Intermediate_38	BV_Intermediate
BV_Intermediate_39	BV_Intermediate
BV_Intermediate_40	BV_Intermediate
BV_Intermediate_41	BV_Intermediate
BV_Intermediate_42	BV_Intermediate
BV_Intermediate_43	BV_Intermediate
BV_Intermediate_44	BV_Intermediate
BV_Intermediate_45	BV_Intermediate
BV_Intermediate_46	BV_Intermediate
BV_Intermediate_47	BV_Intermediate
BV_Intermediate_48	BV_Intermediate
BV_Negative_1	BV_Negative
BV_Negative_2	BV_Negative
BV_Negative_3	BV_Negative
BV_Negative_4	BV_Negative
BV_Negative_5	BV_Negative
BV_Negative_6	BV_Negative
BV_Negative_7	BV_Negative
BV_Negative_8	BV_Negative
BV_Negative_9	BV_Negative
BV_Negative_10	BV_Negative
BV_Negative_11	BV_Negative
BV_Negative_12	BV_Negative
BV_Negative_13	BV_Negative
BV_Negative_14	BV_Negative
BV_Negative_15	BV_Negative
BV_Negative_16	BV_Negative
BV_Negative_17	BV_Negative
BV_Negative_18	BV_Negative
BV_Negative_19	BV_Negative
BV_Negative_20	BV_Negative
BV_Negative_21	BV_Negative
BV_Negative_22	BV_Negative
BV_Negative_23	BV_Negative
BV_Negative_24	BV_Negative
BV_Negative_25	BV_Negative
BV_Negative_26	BV_Negative
BV_Negative_27	BV_Negative
BV_Negative_28	BV_Negative
BV_Negative_29	BV_Negative
BV_Negative_30	BV_Negative
BV_Negative_31	BV_Negative
BV_Negative_32	BV_Negative
BV_Negative_33	BV_Negative
BV_Negative_34	BV_Negative
BV_Negative_35	BV_Negative
BV_Negative_36	BV_Negative
BV_Negative_37	BV_Negative
BV_Negative_38	BV_Negative
BV_Negative_39	BV_Negative
BV_Negative_40	BV_Negative
BV_Negative_41	BV_Negative
BV_Negative_42	BV_Negative
BV_Negative_43	BV_Negative
BV_Negative_44	BV_Negative
BV_Negative_45	BV_Negative
BV_Negative_46	BV_Negative
BV_Negative_47	BV_Negative
BV_Negative_48	BV_Negative
BV_Negative_49	BV_Negative
BV_Negative_50	BV_Negative
BV_Negative_51	BV_Negative
BV_Negative_52	BV_Negative
BV_Negative_53	BV_Negative
BV_Negative_54	BV_Negative
BV_Negative_55	BV_Negative
BV_Negative_56	BV_Negative
BV_Negative_57	BV_Negative
BV_Negative_58	BV_Negative
BV_Negative_59	BV_Negative
BV_Negative_60	BV_Negative
BV_Negative_61	BV_Negative
BV_Negative_62	BV_Negative
BV_Negative_63	BV_Negative
BV_Negative_64	BV_Negative
BV_Negative_65	BV_Negative
BV_Negative_66	BV_Negative
BV_Negative_67	BV_Negative
BV_Negative_68	BV_Negative
BV_Negative_69	BV_Negative
BV_Negative_70	BV_Negative
BV_Negative_71	BV_Negative
BV_Negative_72	BV_Negative
BV_Negative_73	BV_Negative
BV_Negative_74	BV_Negative
BV_Negative_75	BV_Negative
BV_Negative_76	BV_Negative
BV_Negative_77	BV_Negative
BV_Negative_78	BV_Negative
BV_Negative_79	BV_Negative
BV_Negative_80	BV_Negative
BV_Negative_81	BV_Negative
BV_Negative_82	BV_Negative
BV_Negative_83	BV_Negative
BV_Negative_84	BV_Negative
BV_Negative_85	BV_Negative
BV_Negative_86	BV_Negative
BV_Negative_87	BV_Negative
BV_Negative_88	BV_Negative
BV_Negative_89	BV_Negative
BV_Negative_90	BV_Negative
BV_Negative_91	BV_Negative
BV_Negative_92	BV_Negative
BV_Negative_93	BV_Negative
BV_Negative_94	BV_Negative
BV_Negative_95	BV_Negative
BV_Negative_96	BV_Negative
BV_Negative_97	BV_Negative
BV_Negative_98	BV_Negative
BV_Negative_99	BV_Negative
BV_Negative_100	BV_Negative
BV_Negative_101	BV_Negative
BV_Negative_102	BV_Negative
BV_Negative_103	BV_Negative
BV_Negative_104	BV_Negative
BV_Negative_105	BV_Negative
BV_Negative_106	BV_Negative
BV_Negative_107	BV_Negative
BV_Negative_108	BV_Negative
BV_Negative_109	BV_Negative
BV_Negative_110	BV_Negative
BV_Negative_111	BV_Negative
BV_Negative_112	BV_Negative
BV_Negative_113	BV_Negative
BV_Negative_114	BV_Negative
BV_Negative_115	BV_Negative
BV_Negative_116	BV_Negative
BV_Negative_117	BV_Negative
BV_Negative_118	BV_Negative
BV_Negative_119	BV_Negative
BV_Negative_120	BV_Negative
BV_Negative_121	BV_Negative
BV_Negative_122	BV_Negative
BV_Negative_123	BV_Negative
BV_Negative_124	BV_Negative
BV_Negative_125	BV_Negative
BV_Negative_126	BV_Negative
BV_Negative_127	BV_Negative
BV_Negative_128	BV_Negative
BV_Negative_129	BV_Negative
BV_Negative_130	BV_Negative
BV_Negative_131	BV_Negative
BV_Negative_132	BV_Negative
BV_Negative_133	BV_Negative
BV_Negative_134	BV_Negative
BV_Negative_135	BV_Negative
BV_Negative_136	BV_Negative
BV_Negative_137	BV_Negative
BV_Negative_138	BV_Negative
BV_Negative_139	BV_Negative
BV_Negative_140	BV_Negative
BV_Negative_141	BV_Negative
BV_Negative_142	BV_Negative
BV_Negative_143	BV_Negative
BV_Negative_144	BV_Negative
BV_Negative_145	BV_Negative
BV_Negative_146	BV_Negative
BV_Negative_147	BV_Negative
BV_Negative_148	BV_Negative
BV_Negative_149	BV_Negative
BV_Negative_150	BV_Negative
BV_Negative_151	BV_Negative
BV_Negative_152	BV_Negative
BV_Negative_153	BV_Negative
BV_Negative_154	BV_Negative
BV_Negative_155	BV_Negative
BV_Negative_156	BV_Negative
BV_Negative_157	BV_Negative
BV_Negative_158	BV_Negative
BV_Negative_159	BV_Negative
BV_Negative_160	BV_Negative
BV_Negative_161	BV_Negative
BV_Negative_162	BV_Negative
BV_Negative_163	BV_Negative
BV_Negative_164	BV_Negative
BV_Negative_165	BV_Negative
BV_Negative_166	BV_Negative
BV_Negative_167	BV_Negative
BV_Negative_168	BV_Negative
BV_Negative_169	BV_Negative
BV_Negative_170	BV_Negative
BV_Negative_171	BV_Negative
BV_Negative_172	BV_Negative
BV_Negative_173	BV_Negative
BV_Negative_174	BV_Negative
BV_Negative_175	BV_Negative
BV_Negative_176	BV_Negative
BV_Negative_177	BV_Negative
BV_Negative_178	BV_Negative
BV_Negative_179	BV_Negative
BV_Negative_180	BV_Negative
BV_Negative_181	BV_Negative
BV_Negative_182	BV_Negative
BV_Negative_183	BV_Negative
BV_Negative_184	BV_Negative
BV_Negative_185	BV_Negative
BV_Negative_186	BV_Negative
BV_Negative_187	BV_Negative
BV_Negative_188	BV_Negative
BV_Negative_189	BV_Negative
BV_Negative_190	BV_Negative
BV_Negative_191	BV_Negative
BV_Negative_192	BV_Negative
BV_Negative_193	BV_Negative
BV_Negative_194	BV_Negative
BV_Negative_195	BV_Negative
BV_Negative_196	BV_Negative
BV_Negative_197	BV_Negative
BV_Negative_198	BV_Negative
BV_Negative_199	BV_Negative
BV_Negative_200	BV_Negative
BV_Negative_201	BV_Negative
BV_Negative_202	BV_Negative
BV_Negative_203	BV_Negative
BV_Negative_204	BV_Negative
BV_Negative_205	BV_Negative
BV_Negative_206	BV_Negative
BV_Negative_207	BV_Negative
BV_Negative_208	BV_Negative
BV_Negative_209	BV_Negative
BV_Negative_210	BV_Negative
BV_Negative_211	BV_Negative
BV_Negative_212	BV_Negative
BV_Negative_213	BV_Negative
BV_Negative_214	BV_Negative
BV_Negative_215	BV_Negative
BV_Negative_216	BV_Negative
BV_Negative_217	BV_Negative
BV_Negative_218	BV_Negative
BV_Negative_219	BV_Negative
BV_Negative_220	BV_Negative
BV_Negative_221	BV_Negative
BV_Negative_222	BV_Negative
BV_Negative_223	BV_Negative
BV_Negative_224	BV_Negative
BV_Negative_225	BV_Negative
BV_Negative_226	BV_Negative
BV_Negative_227	BV_Negative
BV_Negative_228	BV_Negative
BV_Negative_229	BV_Negative
BV_Negative_230	BV_Negative
BV_Negative_231	BV_Negative
BV_Negative_232	BV_Negative
BV_Negative_233	BV_Negative
BV_Negative_234	BV_Negative
BV_Negative_235	BV_Negative
BV_Negative_236	BV_Negative
BV_Negative_237	BV_Negative
BV_Negative_238	BV_Negative
BV_Negative_239	BV_Negative
BV_Negative_240	BV_Negative
BV_Negative_241	BV_Negative
BV_Negative_242	BV_Negative
BV_Negative_243	BV_Negative
BV_Negative_244	BV_Negative
BV_Negative_245	BV_Negative
BV_Negative_246	BV_Negative
BV_Negative_247	BV_Negative
BV_Negative_248	BV_Negative
BV_Positive_1	BV_Positive
BV_Positive_2	BV_Positive
BV_Positive_3	BV_Positive
BV_Positive_4	BV_Positive
BV_Positive_5	BV_Positive
BV_Positive_6	BV_Positive
BV_Positive_7	BV_Positive
BV_Positive_8	BV_Positive
BV_Positive_9	BV_Positive
BV_Positive_10	BV_Positive
BV_Positive_11	BV_Positive
BV_Positive_12	BV_Positive
BV_Positive_13	BV_Positive
BV_Positive_14	BV_Positive
BV_Positive_15	BV_Positive
BV_Positive_16	BV_Positive
BV_Positive_17	BV_Positive
BV_Positive_18	BV_Positive
BV_Positive_19	BV_Positive
BV_Positive_20	BV_Positive
BV_Positive_21	BV_Positive
BV_Positive_22	BV_Positive
BV_Positive_23	BV_Positive
BV_Positive_24	BV_Positive
BV_Positive_25	BV_Positive
BV_Positive_26	BV_Positive
BV_Positive_27	BV_Positive
BV_Positive_28	BV_Positive
BV_Positive_29	BV_Positive
BV_Positive_30	BV_Positive
BV_Positive_31	BV_Positive
BV_Positive_32	BV_Positive
BV_Positive_33	BV_Positive
BV_Positive_34	BV_Positive
BV_Positive_35	BV_Positive
BV_Positive_36	BV_Positive
BV_Positive_37	BV_Positive
BV_Positive_38	BV_Positive
BV_Positive_39	BV_Positive
BV_Positive_40	BV_Positive
BV_Positive_41	BV_Positive
BV_Positive_42	BV_Positive
BV_Positive_43	BV_Positive
BV_Positive_44	BV_Positive
BV_Positive_45	BV_Positive
BV_Positive_46	BV_Positive
BV_Positive_47	BV_Positive
BV_Positive_48	BV_Positive
BV_Positive_49	BV_Positive
BV_Positive_50	BV_Positive
BV_Positive_51	BV_Positive
BV_Positive_52	BV_Positive
BV_Positive_53	BV_Positive
BV_Positive_54	BV_Positive
BV_Positive_55	BV_Positive
BV_Positive_56	BV_Positive
BV_Positive_57	BV_Positive
BV_Positive_58	BV_Positive
BV_Positive_59	BV_Positive
BV_Positive_60	BV_Positive
BV_Positive_61	BV_Positive
BV_Positive_62	BV_Positive
BV_Positive_63	BV_Positive
BV_Positive_64	BV_Positive
BV_Positive_65	BV_Positive
BV_Positive_66	BV_Positive
BV_Positive_67	BV_Positive
BV_Positive_68	BV_Positive
BV_Positive_69	BV_Positive
BV_Positive_70	BV_Positive
BV_Positive_71	BV_Positive
BV_Positive_72	BV_Positive
BV_Positive_73	BV_Positive
BV_Positive_74	BV_Positive
BV_Positive_75	BV_Positive
BV_Positive_76	BV_Positive
BV_Positive_77	BV_Positive
BV_Positive_78	BV_Positive
BV_Positive_79	BV_Positive
BV_Positive_80	BV_Positive
BV_Positive_81	BV_Positive
BV_Positive_82	BV_Positive
BV_Positive_83	BV_Positive
BV_Positive_84	BV_Positive
BV_Positive_85	BV_Positive
BV_Positive_86	BV_Positive
BV_Positive_87	BV_Positive
BV_Positive_88	BV_Positive
BV_Positive_89	BV_Positive
BV_Positive_90	BV_Positive
BV_Positive_91	BV_Positive
BV_Positive_92	BV_Positive
BV_Positive_93	BV_Positive
BV_Positive_94	BV_Positive
BV_Positive_95	BV_Positive
BV_Positive_96	BV_Positive
Follicular_1	Follicular
Follicular_2	Follicular
Follicular_3	Follicular
Follicular_4	Follicular
Follicular_5	Follicular
Follicular_6	Follicular
Follicular_7	Follicular
Follicular_8	Follicular
Follicular_9	Follicular
Follicular_10	Follicular
Follicular_11	Follicular
Follicular_12	Follicular
Follicular_13	Follicular
Follicular_14	Follicular
Follicular_15	Follicular
Follicular_16	Follicular
Follicular_17	Follicular
Follicular_18	Follicular
Menstrual_1	Menstrual
Menstrual_2	Menstrual
Menstrual_3	Menstrual
Menstrual_4	Menstrual
Menstrual_5	Menstrual
Menstrual_6	Menstrual
Menstrual_7	Menstrual
Menstrual_8	Menstrual
Menstrual_9	Menstrual
Menstrual_10	Menstrual
Menstrual_11	Menstrual
Menstrual_12	Menstrual
Menstrual_13	Menstrual
Menstrual_14	Menstrual
Menstrual_15	Menstrual
Menstrual_16	Menstrual
Peri_Menopausal_1	Peri_Menopausal
Peri_Menopausal_2	Peri_Menopausal
Peri_Menopausal_3	Peri_Menopausal
Peri_Menopausal_4	Peri_Menopausal
Peri_Menopausal_5	Peri_Menopausal
Peri_Menopausal_6	Peri_Menopausal
Peri_Menopausal_7	Peri_Menopausal
Peri_Menopausal_8	Peri_Menopausal
Peri_Menopausal_9	Peri_Menopausal
Peri_Menopausal_10	Peri_Menopausal
Peri_Menopausal_11	Peri_Menopausal
Peri_Menopausal_12	Peri_Menopausal
Peri_Menopausal_13	Peri_Menopausal
Peri_Menopausal_14	Peri_Menopausal
Peri_Menopausal_15	Peri_Menopausal
Peri_Menopausal_16	Peri_Menopausal
Peri_Menopausal_17	Peri_Menopausal
Peri_Menopausal_18	Peri_Menopausal
Peri_Menopausal_19	Peri_Menopausal
Peri_Menopausal_20	Peri_Menopausal
Peri_Menopausal_21	Peri_Menopausal
Peri_Menopausal_22	Peri_Menopausal
Peri_Menopausal_23	Peri_Menopausal
Peri_Menopausal_24	Peri_Menopausal
Peri_Menopausal_25	Peri_Menopausal
Peri_Menopausal_26	Peri_Menopausal
Peri_Menopausal_27	Peri_Menopausal
Peri_Menopausal_28	Peri_Menopausal
Peri_Menopausal_29	Peri_Menopausal
Post_Menopausal_1	Post_Menopausal
Post_Menopausal_2	Post_Menopausal
Post_Menopausal_3	Post_Menopausal
Post_Menopausal_4	Post_Menopausal
Post_Menopausal_5	Post_Menopausal
Post_Menopausal_6	Post_Menopausal
Post_Menopausal_7	Post_Menopausal
Post_Menopausal_8	Post_Menopausal
Post_Menopausal_9	Post_Menopausal
Post_Menopausal_10	Post_Menopausal
Post_Menopausal_11	Post_Menopausal
Post_Menopausal_12	Post_Menopausal
Post_Menopausal_13	Post_Menopausal
Post_Menopausal_14	Post_Menopausal
Post_Menopausal_15	Post_Menopausal
Post_Menopausal_16	Post_Menopausal
Post_Menopausal_17	Post_Menopausal
Post_Menopausal_18	Post_Menopausal
Post_Menopausal_19	Post_Menopausal
Post_Menopausal_20	Post_Menopausal
Post_Menopausal_21	Post_Menopausal
Post_Menopausal_22	Post_Menopausal
Post_Menopausal_23	Post_Menopausal
Post_Menopausal_24	Post_Menopausal
Post_Menopausal_25	Post_Menopausal
Post_Menopausal_26	Post_Menopausal
Post_Menopausal_27	Post_Menopausal
Post_Menopausal_28	Post_Menopausal
Pre_Menopausal_1	Pre_Menopausal
Pre_Menopausal_2	Pre_Menopausal
Pre_Menopausal_3	Pre_Menopausal
Pre_Menopausal_4	Pre_Menopausal
Pre_Menopausal_5	Pre_Menopausal
Pre_Menopausal_6	Pre_Menopausal
Pre_Menopausal_7	Pre_Menopausal
Pre_Menopausal_8	Pre_Menopausal
Pre_Menopausal_9	Pre_Menopausal
Pre_Menopausal_10	Pre_Menopausal
Pre_Menopausal_11	Pre_Menopausal
Pre_Menopausal_12	Pre_Menopausal
Pre_Menopausal_13	Pre_Menopausal
Pre_Menopausal_14	Pre_Menopausal
Pre_Menopausal_15	Pre_Menopausal
Pre_Menopausal_16	Pre_Menopausal
Pre_Menopausal_17	Pre_Menopausal
Pre_Menopausal_18	Pre_Menopausal
Pre_Menopausal_19	Pre_Menopausal
Pre_Menopausal_20	Pre_Menopausal
Pre_Menopausal_21	Pre_Menopausal
Pre_Menopausal_22	Pre_Menopausal
Pre_Menopausal_23	Pre_Menopausal
Pre_Menopausal_24	Pre_Menopausal
Pre_Menopausal_25	Pre_Menopausal
Pre_Menopausal_26	Pre_Menopausal
Pre_Menopausal_27	Pre_Menopausal
Pre_Menopausal_28	Pre_Menopausal
Pre_Menopausal_29	Pre_Menopausal
Pre_Menopausal_30	Pre_Menopausal
Tanner_stage_II_1	Tanner_stage_2
Tanner_stage_II_2	Tanner_stage_2
Tanner_stage_II_3	Tanner_stage_2
Tanner_stage_II_4	Tanner_stage_2
Tanner_stage_II_5	Tanner_stage_2
Tanner_stage_II_6	Tanner_stage_2
Tanner_stage_II_7	Tanner_stage_2
Tanner_stage_II_8	Tanner_stage_2
Tanner_stage_II_9	Tanner_stage_2
Tanner_stage_II_10	Tanner_stage_2
Tanner_stage_II_11	Tanner_stage_2
Tanner_stage_II_12	Tanner_stage_2
Tanner_stage_II_13	Tanner_stage_2
Tanner_stage_II_14	Tanner_stage_2
Tanner_stage_II_15	Tanner_stage_2
Tanner_stage_II_16	Tanner_stage_2
Tanner_stage_II_17	Tanner_stage_2
Tanner_stage_II_18	Tanner_stage_2
Tanner_stage_II_19	Tanner_stage_2
Tanner_stage_II_20	Tanner_stage_2
Tanner_stage_II_21	Tanner_stage_2
Tanner_stage_II_22	Tanner_stage_2
Tanner_stage_II_23	Tanner_stage_2
Tanner_stage_II_24	Tanner_stage_2
Tanner_stage_II_25	Tanner_stage_2
Tanner_stage_II_26	Tanner_stage_2
Tanner_stage_II_27	Tanner_stage_2
Tanner_stage_II_28	Tanner_stage_2
Tanner_stage_II_29	Tanner_stage_2
Tanner_stage_II_30	Tanner_stage_2
Tanner_stage_II_31	Tanner_stage_2
Tanner_stage_II_32	Tanner_stage_2
Tanner_stage_II_33	Tanner_stage_2
Tanner_stage_III_1	Tanner_stage_3
Tanner_stage_III_2	Tanner_stage_3
Tanner_stage_III_3	Tanner_stage_3
Tanner_stage_III_4	Tanner_stage_3
Tanner_stage_III_5	Tanner_stage_3
Tanner_stage_III_6	Tanner_stage_3
Tanner_stage_III_7	Tanner_stage_3
Tanner_stage_III_8	Tanner_stage_3
Tanner_stage_III_9	Tanner_stage_3
Tanner_stage_III_10	Tanner_stage_3
Tanner_stage_III_11	Tanner_stage_3
Tanner_stage_III_12	Tanner_stage_3
Tanner_stage_III_13	Tanner_stage_3
Tanner_stage_III_14	Tanner_stage_3
Tanner_stage_III_15	Tanner_stage_3
Tanner_stage_III_16	Tanner_stage_3
Tanner_stage_III_17	Tanner_stage_3
Tanner_stage_III_18	Tanner_stage_3
Tanner_stage_III_19	Tanner_stage_3
Tanner_stage_III_20	Tanner_stage_3
Tanner_stage_III_21	Tanner_stage_3
Tanner_stage_III_22	Tanner_stage_3
Tanner_stage_III_23	Tanner_stage_3
Tanner_stage_III_24	Tanner_stage_3
Tanner_stage_III_25	Tanner_stage_3
Tanner_stage_III_26	Tanner_stage_3
Tanner_stage_III_27	Tanner_stage_3
Tanner_stage_III_28	Tanner_stage_3
Tanner_stage_III_29	Tanner_stage_3
Tanner_stage_III_30	Tanner_stage_3
Tanner_stage_III_31	Tanner_stage_3
Tanner_stage_III_32	Tanner_stage_3
Tanner_stage_III_33	Tanner_stage_3
Tanner_stage_III_34	Tanner_stage_3
Tanner_stage_III_35	Tanner_stage_3
Tanner_stage_III_36	Tanner_stage_3
Tanner_stage_III_37	Tanner_stage_3
Tanner_stage_III_38	Tanner_stage_3
Tanner_stage_III_39	Tanner_stage_3
Tanner_stage_III_40	Tanner_stage_3
Tanner_stage_III_41	Tanner_stage_3
Tanner_stage_III_42	Tanner_stage_3
Tanner_stage_III_43	Tanner_stage_3
Tanner_stage_III_44	Tanner_stage_3
Tanner_stage_III_45	Tanner_stage_3
Tanner_stage_III_46	Tanner_stage_3
Tanner_stage_III_47	Tanner_stage_3
Tanner_stage_III_48	Tanner_stage_3
Tanner_stage_III_49	Tanner_stage_3
Tanner_stage_III_50	Tanner_stage_3
Tanner_stage_III_51	Tanner_stage_3
Tanner_stage_III_52	Tanner_stage_3
Tanner_stage_III_53	Tanner_stage_3
Tanner_stage_III_54	Tanner_stage_3
Tanner_stage_III_55	Tanner_stage_3
Tanner_stage_III_56	Tanner_stage_3
Tanner_stage_III_57	Tanner_stage_3
Tanner_stage_III_58	Tanner_stage_3
Tanner_stage_III_59	Tanner_stage_3
Tanner_stage_III_60	Tanner_stage_3
Tanner_stage_III_61	Tanner_stage_3
Tanner_stage_III_62	Tanner_stage_3
Tanner_stage_IV_1	Tanner_stage_4
Tanner_stage_IV_2	Tanner_stage_4
Tanner_stage_IV_3	Tanner_stage_4
Tanner_stage_IV_4	Tanner_stage_4
Tanner_stage_IV_5	Tanner_stage_4
Tanner_stage_IV_6	Tanner_stage_4
Tanner_stage_IV_7	Tanner_stage_4
Tanner_stage_IV_8	Tanner_stage_4
Tanner_stage_IV_9	Tanner_stage_4
Tanner_stage_IV_10	Tanner_stage_4
Tanner_stage_IV_11	Tanner_stage_4
Tanner_stage_IV_12	Tanner_stage_4
Tanner_stage_IV_13	Tanner_stage_4
Tanner_stage_IV_14	Tanner_stage_4
Tanner_stage_IV_15	Tanner_stage_4
Tanner_stage_IV_16	Tanner_stage_4
Tanner_stage_IV_17	Tanner_stage_4
Tanner_stage_IV_18	Tanner_stage_4
Tanner_stage_IV_19	Tanner_stage_4
Tanner_stage_IV_20	Tanner_stage_4
Tanner_stage_IV_21	Tanner_stage_4
Tanner_stage_IV_22	Tanner_stage_4
Tanner_stage_IV_23	Tanner_stage_4
Tanner_stage_IV_24	Tanner_stage_4
Tanner_stage_IV_25	Tanner_stage_4
Tanner_stage_IV_26	Tanner_stage_4
Tanner_stage_IV_27	Tanner_stage_4
Tanner_stage_IV_28	Tanner_stage_4
Tanner_stage_IV_29	Tanner_stage_4
Tanner_stage_IV_30	Tanner_stage_4
Tanner_stage_IV_31	Tanner_stage_4
Tanner_stage_IV_32	Tanner_stage_4
Tanner_stage_IV_33	Tanner_stage_4
Tanner_stage_IV_34	Tanner_stage_4
Tanner_stage_IV_35	Tanner_stage_4
Tanner_stage_IV_36	Tanner_stage_4
Tanner_stage_IV_37	Tanner_stage_4
Tanner_stage_IV_38	Tanner_stage_4
Tanner_stage_IV_39	Tanner_stage_4
Tanner_stage_IV_40	Tanner_stage_4
Tanner_stage_IV_41	Tanner_stage_4
Tanner_stage_IV_42	Tanner_stage_4
Tanner_stage_IV_43	Tanner_stage_4
Tanner_stage_IV_44	Tanner_stage_4
Tanner_stage_IV_45	Tanner_stage_4
Tanner_stage_IV_46	Tanner_stage_4
Tanner_stage_IV_47	Tanner_stage_4
Tanner_stage_IV_48	Tanner_stage_4
Tanner_stage_IV_49	Tanner_stage_4
Tanner_stage_IV_50	Tanner_stage_4
Tanner_stage_IV_51	Tanner_stage_4
Tanner_stage_IV_52	Tanner_stage_4
Tanner_stage_IV_53	Tanner_stage_4
Tanner_stage_IV_54	Tanner_stage_4
Tanner_stage_IV_55	Tanner_stage_4
Tanner_stage_IV_56	Tanner_stage_4
Tanner_stage_IV_57	Tanner_stage_4
Tanner_stage_IV_58	Tanner_stage_4
Tanner_stage_IV_59	Tanner_stage_4
Tanner_stage_IV_60	Tanner_stage_4
Tanner_stage_IV_61	Tanner_stage_4
Tanner_stage_IV_62	Tanner_stage_4
Tanner_stage_IV_63	Tanner_stage_4
Tanner_stage_IV_64	Tanner_stage_4
Tanner_stage_IV_65	Tanner_stage_4
Tanner_stage_IV_66	Tanner_stage_4
Tanner_stage_IV_67	Tanner_stage_4
Tanner_stage_IV_68	Tanner_stage_4
Tanner_stage_IV_69	Tanner_stage_4
Tanner_stage_IV_70	Tanner_stage_4
Tanner_stage_V_1	Tanner_stage_5
Tanner_stage_V_2	Tanner_stage_5
Tanner_stage_V_3	Tanner_stage_5
Tanner_stage_V_4	Tanner_stage_5
Tanner_stage_V_5	Tanner_stage_5
Tanner_stage_V_6	Tanner_stage_5
Tanner_stage_V_7	Tanner_stage_5
Tanner_stage_V_8	Tanner_stage_5
Tanner_stage_V_9	Tanner_stage_5
Tanner_stage_V_10	Tanner_stage_5
Tanner_stage_V_11	Tanner_stage_5
Tanner_stage_V_12	Tanner_stage_5
Tanner_stage_V_13	Tanner_stage_5
Tanner_stage_V_14	Tanner_stage_5
Tanner_stage_V_15	Tanner_stage_5
Tanner_stage_V_16	Tanner_stage_5
Tanner_stage_V_17	Tanner_stage_5
Tanner_stage_V_18	Tanner_stage_5
Tanner_stage_V_19	Tanner_stage_5
Tanner_stage_V_20	Tanner_stage_5
Tanner_stage_V_21	Tanner_stage_5
Tanner_stage_V_22	Tanner_stage_5
Tanner_stage_V_23	Tanner_stage_5
Tanner_stage_V_24	Tanner_stage_5
Tanner_stage_V_25	Tanner_stage_5
Tanner_stage_V_26	Tanner_stage_5
Trimester_1st_1	Trimester_1st
Trimester_1st_2	Trimester_1st
Trimester_1st_3	Trimester_1st
Trimester_1st_4	Trimester_1st
Trimester_1st_5	Trimester_1st
Trimester_1st_6	Trimester_1st
Trimester_1st_7	Trimester_1st
Trimester_2nd_1	Trimester_2nd
Trimester_2nd_2	Trimester_2nd
Trimester_2nd_3	Trimester_2nd
Trimester_2nd_4	Trimester_2nd
Trimester_2nd_5	Trimester_2nd
Trimester_2nd_6	Trimester_2nd
Trimester_2nd_7	Trimester_2nd
Trimester_2nd_8	Trimester_2nd
Trimester_2nd_9	Trimester_2nd
Trimester_2nd_10	Trimester_2nd
Trimester_2nd_11	Trimester_2nd
Trimester_2nd_12	Trimester_2nd
Trimester_2nd_13	Trimester_2nd
Trimester_2nd_14	Trimester_2nd
Trimester_2nd_15	Trimester_2nd
Trimester_2nd_16	Trimester_2nd
Trimester_2nd_17	Trimester_2nd
Trimester_2nd_18	Trimester_2nd
Trimester_2nd_19	Trimester_2nd
Trimester_2nd_20	Trimester_2nd
Trimester_2nd_21	Trimester_2nd
Trimester_2nd_22	Trimester_2nd
Trimester_2nd_23	Trimester_2nd
Trimester_2nd_24	Trimester_2nd
Trimester_2nd_25	Trimester_2nd
Trimester_2nd_26	Trimester_2nd
Trimester_2nd_27	Trimester_2nd
Trimester_2nd_28	Trimester_2nd
Trimester_2nd_29	Trimester_2nd
Trimester_2nd_30	Trimester_2nd
Trimester_2nd_31	Trimester_2nd
Trimester_2nd_32	Trimester_2nd
Trimester_2nd_33	Trimester_2nd
Trimester_2nd_34	Trimester_2nd
Trimester_2nd_35	Trimester_2nd
Trimester_2nd_36	Trimester_2nd
Trimester_2nd_37	Trimester_2nd
Trimester_2nd_38	Trimester_2nd
Trimester_2nd_39	Trimester_2nd
Trimester_2nd_40	Trimester_2nd
Trimester_2nd_41	Trimester_2nd
Trimester_2nd_42	Trimester_2nd
Trimester_2nd_43	Trimester_2nd
Trimester_2nd_44	Trimester_2nd
Trimester_2nd_45	Trimester_2nd
Trimester_2nd_46	Trimester_2nd
Trimester_2nd_47	Trimester_2nd
Trimester_2nd_48	Trimester_2nd
Trimester_2nd_49	Trimester_2nd
Trimester_2nd_50	Trimester_2nd
Trimester_2nd_51	Trimester_2nd
Trimester_2nd_52	Trimester_2nd
Trimester_2nd_53	Trimester_2nd
Trimester_2nd_54	Trimester_2nd
Trimester_2nd_55	Trimester_2nd
Trimester_2nd_56	Trimester_2nd
Trimester_2nd_57	Trimester_2nd
Trimester_2nd_58	Trimester_2nd
Trimester_2nd_59	Trimester_2nd
Trimester_2nd_60	Trimester_2nd
Trimester_2nd_61	Trimester_2nd
Trimester_2nd_62	Trimester_2nd
Trimester_2nd_63	Trimester_2nd
Trimester_2nd_64	Trimester_2nd
Trimester_2nd_65	Trimester_2nd
Trimester_2nd_66	Trimester_2nd
Trimester_2nd_67	Trimester_2nd
Trimester_2nd_68	Trimester_2nd
Trimester_2nd_69	Trimester_2nd
Trimester_2nd_70	Trimester_2nd
Trimester_2nd_71	Trimester_2nd
Trimester_2nd_72	Trimester_2nd
Trimester_2nd_73	Trimester_2nd
Trimester_2nd_74	Trimester_2nd
Trimester_2nd_75	Trimester_2nd
Trimester_2nd_76	Trimester_2nd
Trimester_2nd_77	Trimester_2nd
Trimester_2nd_78	Trimester_2nd
Trimester_2nd_79	Trimester_2nd
Trimester_2nd_80	Trimester_2nd
Trimester_2nd_81	Trimester_2nd
Trimester_2nd_82	Trimester_2nd
Trimester_2nd_83	Trimester_2nd
Trimester_2nd_84	Trimester_2nd
Trimester_2nd_85	Trimester_2nd
Trimester_2nd_86	Trimester_2nd
Trimester_2nd_87	Trimester_2nd
Trimester_2nd_88	Trimester_2nd
Trimester_2nd_89	Trimester_2nd
Trimester_2nd_90	Trimester_2nd
Trimester_2nd_91	Trimester_2nd
Trimester_2nd_92	Trimester_2nd
Trimester_2nd_93	Trimester_2nd
Trimester_2nd_94	Trimester_2nd
Trimester_2nd_95	Trimester_2nd
Trimester_2nd_96	Trimester_2nd
Trimester_2nd_97	Trimester_2nd
Trimester_2nd_98	Trimester_2nd
Trimester_2nd_99	Trimester_2nd
Trimester_2nd_100	Trimester_2nd
Trimester_2nd_101	Trimester_2nd
Trimester_2nd_102	Trimester_2nd
Trimester_2nd_103	Trimester_2nd
Trimester_2nd_104	Trimester_2nd
Trimester_2nd_105	Trimester_2nd
Trimester_2nd_106	Trimester_2nd
Trimester_2nd_107	Trimester_2nd
Trimester_2nd_108	Trimester_2nd
Trimester_2nd_109	Trimester_2nd
Trimester_2nd_110	Trimester_2nd
Trimester_3rd_1	Trimester_3rd
Trimester_3rd_2	Trimester_3rd
Trimester_3rd_3	Trimester_3rd
Trimester_3rd_4	Trimester_3rd
Trimester_3rd_5	Trimester_3rd
Trimester_3rd_6	Trimester_3rd
Trimester_3rd_7	Trimester_3rd
Trimester_3rd_8	Trimester_3rd
Trimester_3rd_9	Trimester_3rd
Trimester_3rd_10	Trimester_3rd
Trimester_3rd_11	Trimester_3rd
Trimester_3rd_12	Trimester_3rd
Trimester_3rd_13	Trimester_3rd
Trimester_3rd_14	Trimester_3rd
Trimester_3rd_15	Trimester_3rd
Trimester_3rd_16	Trimester_3rd
Trimester_3rd_17	Trimester_3rd
Trimester_3rd_18	Trimester_3rd
Trimester_3rd_19	Trimester_3rd
Trimester_3rd_20	Trimester_3rd
Trimester_3rd_21	Trimester_3rd
Trimester_3rd_22	Trimester_3rd
Trimester_3rd_23	Trimester_3rd
Trimester_3rd_24	Trimester_3rd
Trimester_3rd_25	Trimester_3rd
Trimester_3rd_26	Trimester_3rd
Trimester_3rd_27	Trimester_3rd
Trimester_3rd_28	Trimester_3rd
Trimester_3rd_29	Trimester_3rd
Trimester_3rd_30	Trimester_3rd
Trimester_3rd_31	Trimester_3rd
Trimester_3rd_32	Trimester_3rd
Trimester_3rd_33	Trimester_3rd
Trimester_3rd_34	Trimester_3rd
Trimester_3rd_35	Trimester_3rd
Trimester_3rd_36	Trimester_3rd
Trimester_3rd_37	Trimester_3rd
Trimester_3rd_38	Trimester_3rd
Trimester_3rd_39	Trimester_3rd
Trimester_3rd_40	Trimester_3rd
Trimester_3rd_41	Trimester_3rd
Trimester_3rd_42	Trimester_3rd
Trimester_3rd_43	Trimester_3rd
Trimester_3rd_44	Trimester_3rd
Trimester_3rd_45	Trimester_3rd
Trimester_3rd_46	Trimester_3rd
Trimester_3rd_47	Trimester_3rd
Trimester_3rd_48	Trimester_3rd
Trimester_3rd_49	Trimester_3rd
Trimester_3rd_50	Trimester_3rd
Trimester_3rd_51	Trimester_3rd
Trimester_3rd_52	Trimester_3rd
Trimester_3rd_53	Trimester_3rd
Trimester_3rd_54	Trimester_3rd
Trimester_3rd_55	Trimester_3rd
Trimester_3rd_56	Trimester_3rd
Trimester_3rd_57	Trimester_3rd
Trimester_3rd_58	Trimester_3rd
Trimester_3rd_59	Trimester_3rd
Trimester_3rd_60	Trimester_3rd
Trimester_3rd_61	Trimester_3rd
Trimester_3rd_62	Trimester_3rd
Trimester_3rd_63	Trimester_3rd
Trimester_3rd_64	Trimester_3rd
Trimester_3rd_65	Trimester_3rd
Trimester_3rd_66	Trimester_3rd
Trimester_3rd_67	Trimester_3rd
Trimester_3rd_68	Trimester_3rd
Trimester_3rd_69	Trimester_3rd
Trimester_3rd_70	Trimester_3rd
Trimester_3rd_71	Trimester_3rd
Trimester_3rd_72	Trimester_3rd
Trimester_3rd_73	Trimester_3rd
Trimester_3rd_74	Trimester_3rd
Trimester_3rd_75	Trimester_3rd
Trimester_3rd_76	Trimester_3rd
Trimester_3rd_77	Trimester_3rd
Trimester_3rd_78	Trimester_3rd
Trimester_3rd_79	Trimester_3rd
Trimester_3rd_80	Trimester_3rd
Trimester_3rd_81	Trimester_3rd
Trimester_3rd_82	Trimester_3rd
Trimester_3rd_83	Trimester_3rd
Trimester_3rd_84	Trimester_3rd
Trimester_3rd_85	Trimester_3rd
Trimester_3rd_86	Trimester_3rd
Trimester_3rd_87	Trimester_3rd
Trimester_3rd_88	Trimester_3rd
Trimester_3rd_89	Trimester_3rd
Trimester_3rd_90	Trimester_3rd
Trimester_3rd_91	Trimester_3rd
Trimester_3rd_92	Trimester_3rd
Trimester_3rd_93	Trimester_3rd
Trimester_3rd_94	Trimester_3rd
Trimester_3rd_95	Trimester_3rd
Trimester_3rd_96	Trimester_3rd
Trimester_3rd_97	Trimester_3rd
Trimester_3rd_98	Trimester_3rd
Trimester_3rd_99	Trimester_3rd
Trimester_3rd_100	Trimester_3rd
Trimester_3rd_101	Trimester_3rd
Trimester_3rd_102	Trimester_3rd
Trimester_3rd_103	Trimester_3rd
Trimester_3rd_104	Trimester_3rd
Trimester_3rd_105	Trimester_3rd
Trimester_3rd_106	Trimester_3rd
Trimester_3rd_107	Trimester_3rd
Trimester_3rd_108	Trimester_3rd
Trimester_3rd_109	Trimester_3rd
Trimester_3rd_110	Trimester_3rd
Trimester_3rd_111	Trimester_3rd
Trimester_3rd_112	Trimester_3rd
Trimester_3rd_113	Trimester_3rd
Trimester_3rd_114	Trimester_3rd
Trimester_3rd_115	Trimester_3rd
Trimester_3rd_116	Trimester_3rd
Trimester_3rd_117	Trimester_3rd
Trimester_3rd_118	Trimester_3rd
Trimester_3rd_119	Trimester_3rd
Trimester_3rd_120	Trimester_3rd
Trimester_3rd_121	Trimester_3rd
Trimester_3rd_122	Trimester_3rd
Trimester_3rd_123	Trimester_3rd
Trimester_3rd_124	Trimester_3rd
Trimester_3rd_125	Trimester_3rd
Trimester_3rd_126	Trimester_3rd
Trimester_3rd_127	Trimester_3rd
Trimester_3rd_128	Trimester_3rd
Trimester_3rd_129	Trimester_3rd
Trimester_3rd_130	Trimester_3rd
Trimester_3rd_131	Trimester_3rd
Trimester_3rd_132	Trimester_3rd
Trimester_3rd_133	Trimester_3rd
Trimester_3rd_134	Trimester_3rd
Trimester_3rd_135	Trimester_3rd
Trimester_3rd_136	Trimester_3rd
Trimester_3rd_137	Trimester_3rd
Trimester_3rd_138	Trimester_3rd
Trimester_3rd_139	Trimester_3rd
Trimester_3rd_140	Trimester_3rd
Trimester_3rd_141	Trimester_3rd
Trimester_3rd_142	Trimester_3rd
Trimester_3rd_143	Trimester_3rd
Trimester_3rd_144	Trimester_3rd
Trimester_3rd_145	Trimester_3rd
Trimester_3rd_146	Trimester_3rd
Trimester_3rd_147	Trimester_3rd
Trimester_3rd_148	Trimester_3rd
Trimester_3rd_149	Trimester_3rd
Trimester_3rd_150	Trimester_3rd
Trimester_3rd_151	Trimester_3rd
Trimester_3rd_152	Trimester_3rd
Trimester_3rd_153	Trimester_3rd
Trimester_3rd_154	Trimester_3rd
Trimester_3rd_155	Trimester_3rd
Trimester_3rd_156	Trimester_3rd
Trimester_3rd_157	Trimester_3rd
Trimester_3rd_158	Trimester_3rd
Trimester_3rd_159	Trimester_3rd
Trimester_3rd_160	Trimester_3rd
Trimester_3rd_161	Trimester_3rd
Trimester_3rd_162	Trimester_3rd
Trimester_3rd_163	Trimester_3rd
Trimester_3rd_164	Trimester_3rd
Trimester_3rd_165	Trimester_3rd
Trimester_3rd_166	Trimester_3rd
Trimester_3rd_167	Trimester_3rd
Trimester_3rd_168	Trimester_3rd
Trimester_3rd_169	Trimester_3rd
Trimester_3rd_170	Trimester_3rd
Trimester_3rd_171	Trimester_3rd
Trimester_3rd_172	Trimester_3rd
Trimester_3rd_173	Trimester_3rd
Trimester_3rd_174	Trimester_3rd
Trimester_3rd_175	Trimester_3rd
